# Supplementary material for: A Rab escort protein regulates the MAPK pathway that controls filamentous growth in yeast
Source: Sci Rep. 2020 Dec 17;10:22184. doi: 10.1038/s41598-020-78470-4 (PMC7746766; doi:10.1038/s41598-020-78470-4)
Supplement: Supplementary file 2 — Supplementary Table s1. [file 41598_2020_78470_MOESM2_ESM.xlsx]

## Sheet: Yeast Strains
	Table S1. Yeast strains used in the study.
	Strain[a]	Genotype	Reference
	PJ694A[b]	MATa trpl-901 leu2-3,112 ura3-52 his3-200 gal4Δ gal80Δ LYS2::GALl-HIS3 GAL2-ADE2 met2::GAL7-lacZ	(James et al., 1996)
	PC313	MATa ura3-52	(Liu et al., 1993)
	PC538	MATa ste4 FUS1-lacZ FUS1-HIS3 ura3-52	(Cullen et al., 2004)
	PC549	MATa SY3089 ste4 FUS1-lacZ FUS1-HIS3 ura3-52 ste20::URA3	(Cullen and Sprague, 2000)
	PC610	MATa SY3089 ste4 FUS1-lacZ FUS1-HIS3 ura3-52 ste50::URA3	(Pitoniak et al., 2015)
	PC999	MATa ste4 FUS1-lacZ FUS1-HIS3 ura3-52 MSB2HA@500 aa	(Cullen et al., 2004)
	PC3209	MATa ste4 FUS1-lacZ FUS1-HIS3 ura3-52 msb2::KanMX6	(Cullen et al., 2004)
	PC3551	MATa ste4 FUS1-lacZ FUS1-HIS3 ura3-52 leu2::HYG bem4::NAT	(Pitoniak et al., 2015)
	PC3861	MATa ste11::NAT ste4 FUS1-lacZ FUS1-HIS3 ura3-52	(Karunanithi et al., 2010)
	PC5024	MATa ste11::NAT ura3-52	(Pitoniak et al., 2015)
	PC5392	MATa ste4 FUS1-lacZ FUS1-HIS3 ura3-52 STE7-GFP::KanMX6	This study
	PC5692	MATa ste4 FUS1-lacZ FUS1-HIS3 ura3-52 sho1::HYG	(Vadaie et al., 2008)
	PC6604	MATa ura3-52 leu2 ssk1 ste11::NAT	(Basu et al., 2020)
	PC6785	MATa ura3-52 leu2 ssk1 ste20::URA3	(Basu et al., 2020)
	PC6810	MATa ura3-52 leu2 ssk1 ura3-	(Basu et al., 2020)
	PC3752	MATa ste4 FUS1-lacZ FUS1-HIS3 ura3-52 opy2::URA3	(Karunanithi and Cullen, 2012)
	PC7386	MATa trpl-901 leu2-3,112 ura3-52 his3-200 gal4Δ gal80Δ LYS2::GALl-HIS3 GAL2-ADE2 met2::GAL7-lacZ pGAD-C1 and pGBDU-C1 [c]	This study
	PC7387	MATa trpl-901 leu2-3,112 ura3-52 his3-200 gal4Δ gal80Δ LYS2::GALl-HIS3 GAL2-ADE2 met2::GAL7-lacZ pGAD-C1 and pGBDU-C1-MRS6	This study
	PC7388	MATa trpl-901 leu2-3,112 ura3-52 his3-200 gal4Δ gal80Δ LYS2::GALl-HIS3 GAL2-ADE2 met2::GAL7-lacZ pGAD-C1 and pGBDU-C1-BEM4	This study
	PC7389	MATa trpl-901 leu2-3,112 ura3-52 his3-200 gal4Δ gal80Δ LYS2::GALl-HIS3 GAL2-ADE2 met2::GAL7-lacZ pGAD-C1-CDC42 and pGBDU-C1	This study
	PC7390	MATa trpl-901 leu2-3,112 ura3-52 his3-200 gal4Δ gal80Δ LYS2::GALl-HIS3 GAL2-ADE2 met2::GAL7-lacZ pGAD-C1-CDC42 and pGBDU-C1-MRS6	This study
	PC7391	MATa trpl-901 leu2-3,112 ura3-52 his3-200 gal4Δ gal80Δ LYS2::GALl-HIS3 GAL2-ADE2 met2::GAL7-lacZ pGAD-C1-CDC42 and pGBDU-C1-BEM4	This study
	PC7393	MATa trpl-901 leu2-3,112 ura3-52 his3-200 gal4Δ gal80Δ LYS2::GALl-HIS3 GAL2-ADE2 met2::GAL7-lacZ pGBDU-C1-CDC42 and pGAD-C1	This study
	PC7394	MATa trpl-901 leu2-3,112 ura3-52 his3-200 gal4Δ gal80Δ LYS2::GALl-HIS3 GAL2-ADE2 met2::GAL7-lacZ pGBDU-C1-CDC42 and pGAD-C1-MRS6	This study
	PC7395	MATa trpl-901 leu2-3,112 ura3-52 his3-200 gal4Δ gal80Δ LYS2::GALl-HIS3 GAL2-ADE2 met2::GAL7-lacZ pGAD-C1-MRS6 and pGBDU-C1-STE11	This study
	PC7396	MATa trpl-901 leu2-3,112 ura3-52 his3-200 gal4Δ gal80Δ LYS2::GALl-HIS3 GAL2-ADE2 met2::GAL7-lacZ pGAD-C1 and pGBDU-C1-STE11	This study
	PC7397	MATa trpl-901 leu2-3,112 ura3-52 his3-200 gal4Δ gal80Δ LYS2::GALl-HIS3 GAL2-ADE2 met2::GAL7-lacZ pGAD-C1-MRS6 and pGBDU-C1-STE20	This study
	PC7398	MATa trpl-901 leu2-3,112 ura3-52 his3-200 gal4Δ gal80Δ LYS2::GALl-HIS3 GAL2-ADE2 met2::GAL7-lacZ pGAD-C1 and pGBDU-C1-STE20	This study
	PC7399	MATa trpl-901 leu2-3,112 ura3-52 his3-200 gal4Δ gal80Δ LYS2::GALl-HIS3 GAL2-ADE2 met2::GAL7-lacZ pGAD-C1-MRS6 and pGBDU-C1-STE50	This study
	PC7400	MATa trpl-901 leu2-3,112 ura3-52 his3-200 gal4Δ gal80Δ LYS2::GALl-HIS3 GAL2-ADE2 met2::GAL7-lacZ pGAD-C1 and pGBDU-C1-STE50	This study
	PC7401	MATa trpl-901 leu2-3,112 ura3-52 his3-200 gal4Δ gal80Δ LYS2::GALl-HIS3 GAL2-ADE2 met2::GAL7-lacZ pGAD-C1-MRS6 and pGBDU-C1-RDI1	This study
	PC7402	MATa trpl-901 leu2-3,112 ura3-52 his3-200 gal4Δ gal80Δ LYS2::GALl-HIS3 GAL2-ADE2 met2::GAL7-lacZ pGAD-C1 and pGBDU-C1-RDI1	This study
	PC7403	MATa trpl-901 leu2-3,112 ura3-52 his3-200 gal4Δ gal80Δ LYS2::GALl-HIS3 GAL2-ADE2 met2::GAL7-lacZ pGAD-C1-MRS6 and pGBDU-C1-STE4	This study
	PC7404	MATa trpl-901 leu2-3,112 ura3-52 his3-200 gal4Δ gal80Δ LYS2::GALl-HIS3 GAL2-ADE2 met2::GAL7-lacZ pGAD-C1 and pGBDU-C1-STE4	This study
	PC7405	MATa trpl-901 leu2-3,112 ura3-52 his3-200 gal4Δ gal80Δ LYS2::GALl-HIS3 GAL2-ADE2 met2::GAL7-lacZ pGAD-C1-MRS6 and pGBDU-C1-STE7	This study
	PC7406	MATa trpl-901 leu2-3,112 ura3-52 his3-200 gal4Δ gal80Δ LYS2::GALl-HIS3 GAL2-ADE2 met2::GAL7-lacZ pGAD-C1 and pGBDU-C1-STE7	This study
	PC7407	MATa trpl-901 leu2-3,112 ura3-52 his3-200 gal4Δ gal80Δ LYS2::GALl-HIS3 GAL2-ADE2 met2::GAL7-lacZ pGAD-C1-MRS6 and pGBDU-C1-STE11	This study
	PC7408	MATa trpl-901 leu2-3,112 ura3-52 his3-200 gal4Δ gal80Δ LYS2::GALl-HIS3 GAL2-ADE2 met2::GAL7-lacZ pGAD-C1 and pGBDU-C1-STE11	This study
	PC7409	MATa trpl-901 leu2-3,112 ura3-52 his3-200 gal4Δ gal80Δ LYS2::GALl-HIS3 GAL2-ADE2 met2::GAL7-lacZ pGAD-C1-MRS6 and pGBDU-C1-STE20	This study
	PC7410	MATa trpl-901 leu2-3,112 ura3-52 his3-200 gal4Δ gal80Δ LYS2::GALl-HIS3 GAL2-ADE2 met2::GAL7-lacZ pGAD-C1 and pGBDU-C1-STE20	This study
	PC7413	MATa trpl-901 leu2-3,112 ura3-52 his3-200 gal4Δ gal80Δ LYS2::GALl-HIS3 GAL2-ADE2 met2::GAL7-lacZ pGAD-C1-MRS6 and pGBDU-C1-CDC24	This study
	PC7414	MATa trpl-901 leu2-3,112 ura3-52 his3-200 gal4Δ gal80Δ LYS2::GALl-HIS3 GAL2-ADE2 met2::GAL7-lacZ pGAD-C1 and pGBDU-C1-CDC24	This study
	PC7417	MATa trpl-901 leu2-3,112 ura3-52 his3-200 gal4Δ gal80Δ LYS2::GALl-HIS3 GAL2-ADE2 met2::GAL7-lacZ pGAD-C1-MRS6 and pGBDU-C1-OPY2	This study
	PC7418	MATa trpl-901 leu2-3,112 ura3-52 his3-200 gal4Δ gal80Δ LYS2::GALl-HIS3 GAL2-ADE2 met2::GAL7-lacZ pGAD-C1 and pGBDU-C1-OPY2	This study
	PC7419	MATa trpl-901 leu2-3,112 ura3-52 his3-200 gal4Δ gal80Δ LYS2::GALl-HIS3 GAL2-ADE2 met2::GAL7-lacZ pGAD-C1-MRS6 and pGBDU-C1-SSK1	This study
	PC7420	MATa trpl-901 leu2-3,112 ura3-52 his3-200 gal4Δ gal80Δ LYS2::GALl-HIS3 GAL2-ADE2 met2::GAL7-lacZ pGAD-C1 and pGBDU-C1-SSK1	This study
	PC7421	MATa trpl-901 leu2-3,112 ura3-52 his3-200 gal4Δ gal80Δ LYS2::GALl-HIS3 GAL2-ADE2 met2::GAL7-lacZ pGAD-C1-MRS6 and pGBDU-C1-KSS1	This study
	PC7422	MATa trpl-901 leu2-3,112 ura3-52 his3-200 gal4Δ gal80Δ LYS2::GALl-HIS3 GAL2-ADE2 met2::GAL7-lacZ pGAD-C1 and pGBDU-C1-KSS1	This study
	PC7425	MATa trpl-901 leu2-3,112 ura3-52 his3-200 gal4Δ gal80Δ LYS2::GALl-HIS3 GAL2-ADE2 met2::GAL7-lacZ pGAD-C1-MRS6 and pGBDU-C1-BEM1	This study
	PC7426	MATa trpl-901 leu2-3,112 ura3-52 his3-200 gal4Δ gal80Δ LYS2::GALl-HIS3 GAL2-ADE2 met2::GAL7-lacZ pGAD-C1 and pGBDU-C1-BEM1	This study
	PC7427	MATa trpl-901 leu2-3,112 ura3-52 his3-200 gal4Δ gal80Δ LYS2::GALl-HIS3 GAL2-ADE2 met2::GAL7-lacZ pGAD-C1-MRS6 and pGBDU-C1-BEM4	This study
	PC7428	MATa trpl-901 leu2-3,112 ura3-52 his3-200 gal4Δ gal80Δ LYS2::GALl-HIS3 GAL2-ADE2 met2::GAL7-lacZ pGAD-C1 and pGBDU-C1-BEM4	This study
	PC7429	MATa trpl-901 leu2-3,112 ura3-52 his3-200 gal4Δ gal80Δ LYS2::GALl-HIS3 GAL2-ADE2 met2::GAL7-lacZ pGAD-C1-MRS6 and pGBDU-C1-IRE1	This study
	PC7430	MATa trpl-901 leu2-3,112 ura3-52 his3-200 gal4Δ gal80Δ LYS2::GALl-HIS3 GAL2-ADE2 met2::GAL7-lacZ pGAD-C1 and pGBDU-C1-IRE1	This study
	PC7431	MATa trpl-901 leu2-3,112 ura3-52 his3-200 gal4Δ gal80Δ LYS2::GALl-HIS3 GAL2-ADE2 met2::GAL7-lacZ pGAD-C1-MRS6	This study
	PC7439	MATa ste4 FUS1-lacZ FUS1-HIS3 ura3-52 pRS316 [d]	This study
	PC7440	MATa ste4 FUS1-lacZ FUS1-HIS3 ura3-52 pGAL-BMH1[e]	This study
	PC7441	MATa ste4 FUS1-lacZ FUS1-HIS3 ura3-52 pGAL-BMH2[e]	This study
	PC7442	MATa ste4 FUS1-lacZ FUS1-HIS3 ura3-52 pGAL-MRS6 [e]	This study
	PC7443	MATa ste4 FUS1-lacZ FUS1-HIS3 ura3-52 pGAL-KAR2 [e]	This study
	PC7444	MATa ura3-52 leu2 ssk1 pRS316 [d]	This study
	PC7445	MATa ura3-52 leu2 ssk1 pGAL-BMH1 [e]	This study
	PC7446	MATa ura3-52 leu2 ssk1 pGAL-BMH2 [e]	This study
	PC7447	MATa ura3-52 leu2 ssk1 pGAL-MRS6 [e]	This study
	PC7448	MATa ura3-52 leu2 ssk1 pGAL-KAR2 [e]	This study
	PC7589	MATa ura3-52 CDC3-mCherry::HYG + GFP-CDC42 + pRS316	This study
	PC7590	MATa ura3-52 CDC3-mCherry::HYG + GFP-CDC42 + pGAL-MRS6	This study
	PC7592	MATa ura3-52 CDC3-mCherry::HYG tec1::NAT + GFP-Cdc42 + pGAL-MRS6	This study
	[a] Strains are in the ∑1287b background unless otherwise indicated.
	[b] This strain comes from the laboratory of M. Johnston (University of Colorado Medical Center in Denver).
	[c] pGAD-C1 and PGBDU-C1 and plasmids have been described (James et al. 1996).
	[d] pRS vectors are from (Sikorski and Hieter1989).
	[e] pGAL plasmids are from (Gelperin et al. 2005).
