# Supplementary material for: A Rab escort protein regulates the MAPK pathway that controls filamentous growth in yeast
Source: Sci Rep. 2020 Dec 17;10:22184. doi: 10.1038/s41598-020-78470-4 (PMC7746766; doi:10.1038/s41598-020-78470-4)
Supplement: Supplementary file 3 — Supplementary Table s2. [file 41598_2020_78470_MOESM3_ESM.xlsx]

## Sheet: Table S1
	Table S1 [a]. Analysis of the genome-wide overexpression screen.
	Plate[a]	Row	Column	Gene ID	Gene Name [b]	Intensity[c]		Footnotes
	20	A	5	YOR202W	HIS3	245.321		[a]The data file comes from (Gelperin et al., 2005). Blank lines in the data file indicate wells for which the clone identity could not be determined after two rounds of sequencing.
	38	D	1	YJL077C	ICS3	225.706
	42	B	2	YHR213W-A	YHR213W-A	185.701
	30	F	7	YOR370C	MRS6	173.57
	23	A	5	YER177W	BMH1	165.053
	52	B	4	YGR044C	RME1	157.826
	28	B	5	YML116W	ATR1	154.858
	52	A	1	YOR251C	TUM1	154.471
	52	D	1	YPR151C	SUE1	152.923		[b]Gene names for the top 200 candidates are shown.
	52	B	2	YDL095W	PMT1	150.729
	52	A	5	YDR418W	RPL12B	150.342
	28	C	10	YOR028C	CIN5	146.599		[c]Spot intensity was measured by ImageJ analysis.
	52	C	1	YHR215W	PHO12	138.727
	52	B	3	YDR529C	QCR7	136.533
	52	B	1	YAR071W	PHO11	135.63
	32	C	5	YOR212W	STE4	134.211
	52	A	3	YLL010C	PSR1	133.694
	52	A	7	YPL080C	YPL080C	130.855
	36	A	9	YDR099W	BMH2	130.726
	41	D	3	YDR152W	GIR2	127.5
	19	B	4	YGL121C	GPG1	121.693
	42	F	2	YIL028W	RPL13A	117.563
	52	D	5	YGL030W	YIL028W	115.886
	56	E	8	YDL082W	RPL30	115.24
	42	A	1	YHL002W	HSE1	114.853
	52	C	2	YLR209C	PNP1	114.853
	51	G	4	YDL159W	STE7	109.691
	27	H	10	YOR336W	KRE5	108.53
	52	A	6	YDL191W	RPL35A	106.465
	38	E	4	YOL085C	YOL085C	104.142
	21	C	10	YGL209W	MIG2	102.336
	24	A	6	YAL027W	SAW1	102.077
	37	B	1	YBR021W	FUR4	101.432
	27	B	11	YDR303C	RSC3	99.884
	32	B	7	YKL028W	TFA1	97.432
	42	A	3	YIL060W	YIL060W	95.754
	-	-	-	-	N.D.	93.947
	-	-	-	-	N.D.	91.656
	37	E	2	YBL014C	RRN6	84.785
	52	F	3	YDL138W	RGT2	81.43
	38	A	3	YJL034W	KAR2	80.01
	4	F	1	YDR510C-A	YDR510C-A	73.3
	44	E	11	YDR519W	FPR2	68.009
	27	F	12	YPR070W	MED1	67.863
	31	C	8	YDR182W	CDC1	66.589
	4	D	3	YHR125W	YHR125W	66.508
	61	A	7	YOR216C	RUD3	63.653
	23	H	8	YMR251W-A	HOR7	62.395
	46	B	1	YML118W	NGL3	61.685
	4	G	2	YGR128C	UTP8	61.169
	41	C	1	YDR445C	YDR445C	58.33
	39	C	1	YPL113C	YPL113C	55.491
	56	A	12	YBR189W	RPS9B	54.846
	-	-	-	-	N.D.	54.459
	55	A	3	YLR347W-A	YLR347W-A	53.426
	58	D	8	YMR321C	YMR321C	51.49
	37	C	12	YOR320C	GNT1	50.716
	50	E	9	YDR256C	CTA1	50.716
	40	G	11	YAR023C	YAR023C	50.458
	52	B	5	YBR191W	RPL21A	49.813
	33	H	3	YOR221C	MCT1	47.361
	42	H	2	YIL056W	VHR1	47.361
	50	C	9	YOR031W	CRS5	46.716
	38	F	7	YDR144C	MKC7	46.457
	41	C	5	YGR146C-A	YGR146C-A	45.554
	-	-	-	-	N.D.	44.78
	47	A	1	YOR108W	LEU9	43.747
	47	B	3	YDR379W	RGA2	43.747
	58	E	5	YKR047W	YKR047W	43.36
	33	F	5	YBR018C	GAL7	43.231
	44	H	10	YLR300W	EXG1	43.231
	52	E	6	YHR141C	RPL42B	43.102
	31	E	4	YLR274W	MCM5	42.715
	4	G	1	YEL048C	TCA17	40.134
	37	G	10	YFR048W	RMD8	39.102
	37	B	6	YDL207W	GLE1	38.973
	39	A	11	YNL091W	NST1	38.715
	52	H	1	YNL279W	PRM1	38.198
	3	C	1	YLR269C	YLR269C	37.94
	50	H	6	YFL010W-A	AUA1	37.553
	33	H	2	YLR451W	LEU3	36.908
	46	E	1	YPL238C	YPL238C	36.779
	40	B	4	YDR073W	SNF11	36.263
	25	B	9	YFL029C	CAK1	35.876
	32	C	1	YIR001C	SGN1	35.746
	41	A	2	YDL103C	QRI1	35.488
	58	G	8	YHR213W	YHR213W	34.972
	30	G	6	YLR312W-A	MRPL15	34.843
	-	-	-	-	N.D.	34.714
	42	B	3	YIL141W	YIL141W	34.456
	13	C	1	YBR062C	YBR062C	34.069
	38	D	4	YOR123C	LEO1	33.94
	27	B	12	YOR076C	SKI7	33.811
	53	A	7	YOL026C	MIM1	33.682
	35	G	4	YOL031C	SIL1	33.165
	50	F	10	YDR121W	DPB4	32.907
	37	A	12	YKL213C	DOA1	32.778
	66	A	12	YPL251W	YPL251W	32.778
	47	D	12	YGL114W	YGL114W	31.746
	52	B	6	YDL136W	RPL35B	31.617
	3	E	6	YPL227C	ALG5	31.359
	66	F	8	YJR120W	YJR120W	31.101
	20	A	7	YNL286W	CUS2	30.972
	56	G	2	YIR009W	MSL1	30.843
	33	G	3	YNR059W	MNT4	30.197
	20	A	6	YLR438W	CAR2	30.068
	-	-	-	-	N.D.	30.068
	24	B	10	YCR100C	YCR100C	29.81
	4	A	3	YGR182C	YGR182C	29.681
	53	G	1	YJL173C	RFA3	29.681
	53	C	1	YCR046C	IMG1	29.165
	66	A	9	YLL019W-A	YLL019W-A	28.649
	56	H	10	YGR027C	RPS25A	28.262
	46	D	1	YDL208W	NHP2	28.004
	61	G	7	YDR442W	YDR442W	27.874
	37	C	1	YBR180W	DTR1	27.487
	-	-	-	-	N.D.	27.487
	23	B	2	YIR032C	DAL3	27.358
	39	A	7	YOL022C	TSR4	27.358
	66	H	9	YLR350W	ORM2	26.971
	40	D	1	YFL005W	SEC4	26.842
	14	D	1	YOL049W	GSH2	26.713
	40	H	1	YLR105C	SEN2	26.455
	55	C	1	YJL134W	LCB3	26.326
	13	F	3	YMR147W	LDO45	26.197
	58	E	9	YOR091W	TMA46	25.681
	40	B	1	YDL139C	SCM3	25.423
	4	E	10	YPL062W	YPL062W	25.294
	53	B	4	YCR059C	YIH1	25.294
	47	A	11	YMR070W	MOT3	25.035
	13	G	1	YOR062C	YOR062C	24.906
	3	D	1	YKL002W	DID4	24.519
	39	A	3	YGL014W	PUF4	24.519
	4	E	1	YLR438C-A	LSM3	24.261
	3	E	3	YNL226W	YNL226W	24.003
	-	-	-	-	N.D.	24.003
	52	E	1	YNR013C	PHO91	24.003
	3	A	9	YJR055W	HIT1	23.874
	-	-	-	-	N.D.	23.874
	3	G	1	YPL156C	PRM4	23.745
	24	B	6	YML007W	YAP1	23.616
	56	E	9	YDR471W	RPL27B	23.358
	13	A	1	YER092W	IES5	23.1
	61	A	3	YKL123W	YKL123W	22.842
	-	-	-	-	N.D.	22.584
	37	B	5	YIL146C	ATG32	22.454
	15	E	2	YDR401W	YDR401W	22.325
	37	E	1	YLR325C	RPL38	22.325
	13	F	2	YMR147W	YMR147W	22.067
	31	D	2	YLL001W	DNM1	22.067
	3	F	1	YOR307C	SLY41	21.68
	28	C	1	YKL002W	YKL002W	21.551
	56	H	9	YLR448W	RPL6B	21.551
	46	B	3	YBR295W	PCA1	21.422
	50	B	2	YPR098C	TMH18	21.035
	19	A	12	YDR059C	UBC5	20.519
	39	A	6	YDL133W	SRF1	20.39
	-	-	-	-	N.D.	20.261
	58	E	2	YHR105W	YPT35	20.261
	42	F	1	YHR100C	GEP4	19.744
	70	A	3	YKL082C	RRP14	19.744
	39	B	2	YOL087C	DUF1	19.357
	42	E	1	YHR076W	PTC7	19.357
	47	E	6	YDR451C	YHP1	19.357
	56	F	1	YPR051W	MAK3	19.357
	41	B	4	YGL205W	POX1	19.228
	-	-	-	-	N.D.	19.099
	28	A	12	YPL018W	CTF19	18.841
	53	H	6	YOL028C	YAP7	18.583
	39	B	4	YMR208W	ERG12	18.454
	-	-	-	-	N.D.	18.325
	-	-	-	-	N.D.	18.325
	66	A	7	YGL034C	YGL034C	18.325
	20	B	5	YGR176W	YGR176W	18.067
	3	H	11	YGR026W	YGR026W	17.809
	31	H	6	YPR162C	ORC4	17.809
	40	C	1	YGL137W	SEC27	17.809
	34	B	7	YJL037W	IRC18	17.551
	39	A	9	YMR171C	EAR1	17.551
	39	B	1	YNL295W	MRX6	17.551
	-	-	-	-	N.D.	17.551
	39	D	2	YPL207W	TYW1	17.422
	52	C	6	YMR194W	RPL36A	17.422
	56	E	11	YPL090C	RPS6A	17.422
	-	-	-	-	N.D.	16.905
	56	A	1	YNL296W	YNL296W	16.776
	58	B	3	YIL165C	YIL165C	16.647
	55	A	4	YDR155C	CPR1	16.518
	56	E	2	YJL133W	MRS3	16.518
	58	B	2	YHR048W	YHK8	16.518
	39	C	3	YMR034C	RCH1	16.389
	14	E	1	YGR163W	GTR2	16.26
	27	D	7	YMR232W	FUS2	16.131
	53	B	6	YBR223W-A	YBR223W-A	16.131
	-	-	-	-	N.D.	16.131
	-	-	-	-	N.D.	16.131
	31	H	5	YDR227W	SIR4	15.744
	56	H	11	YPL081W	RPS9A	15.744
	19	A	8	YDR250C	YDR250C	15.615
	56	A	8	YOL143C	RIB4	15.615
	-	-	-	-	N.D.	15.615
	-	-	-	-	N.D.	15.615
	-	-	-	-	N.D.	15.486
	15	F	4	YML057W	CMP2	15.357
	24	B	12	YDR136C	VPS61	15.357
	-	-	-	-	N.D.	15.357
	36	E	12	YLR350W	ORM2	15.099
	39	C	2	YPL236C	ENV7	14.97
	46	C	2	YKL055C	OAR1	14.97
	56	A	3	YNR043W	MVD1	14.97
	4	B	2	YGL159W	YGL159W	14.841
	-	-	-	-	N.D.	14.712
	28	B	10	YHR142W	CHS7	14.582
	52	D	2	YIL114C	POR2	14.582
	56	D	3	YDR397C	NCB2	14.453
	20	A	10	YKL037W	AIM26	14.324
	42	H	3	YJL222W-B	YJL222W-B	14.324
	47	B	7	YKL217W	JEN1	14.324
	55	G	1	YAR061W	YAR061W	14.324
	52	E	10	YER115C	SPR6	14.066
	56	C	9	YGR148C	RPL24B	13.937
	-	-	-	-	N.D.	13.937
	4	C	7	YNL103W-A	YNL103W-A	13.808
	31	H	4	YOR014W	RTS1	13.808
	14	A	6	YGL090W	LIF1	13.679
	-	-	-	-	-	13.679
	47	A	4	YJL153C	YJL153C	13.679
	46	G	2	YER165W	YER165W	13.55
	-	-	-	-	-	13.55
	-	-	-	-	-	13.55
	33	A	4	YBR293W	YBR293W	13.421
	-	-	-	-	-	13.421
	13	F	5	YOL092W	YOL092W	13.163
	41	C	3	YGL152C	YGL152C	13.163
	42	A	9	YLR399W-A	YLR399W-A	13.163
	48	F	7	YHR022C-A	YHR022C-A	13.163
	56	A	6	YBR092C	YBR092C	13.034
	-	-	-	-	-	13.034
	24	A	7	YGL208W	YGL208W	12.905
	50	H	1	YPR039W	YPR039W	12.905
	3	H	10	YER139C	YER139C	12.776
	34	B	1	YGL193C	YGL193C	12.776
	55	A	1	YGR068W-A	YGR068W-A	12.776
	58	B	1	YGL226W	YGL226W	12.647
	25	H	5	YOR383C	YOR383C	12.518
	38	F	10	YGR007W	YGR007W	12.518
	-	-	-	-	-	12.518
	14	G	1	YPL189W	YPL189W	12.389
	24	D	10	YDL050C	YDL050C	12.389
	66	A	8	YHR214W-A	YHR214W-A	12.389
	3	A	5	YIL027C	YIL027C	12.131
	30	H	4	YOR231W	YOR231W	12.002
	50	A	9	YOR303W	YOR303W	12.002
	3	E	2	YMR159C	YMR159C	11.872
	31	H	3	YDL216C	YDL216C	11.872
	-	-	-	-	-	11.872
	3	A	10	YPR101W	YPR101W	11.743
	28	D	8	YJL111W	YJL111W	11.743
	31	H	2	YDR091C	YDR091C	11.743
	56	A	7	YOL061W	YOL061W	11.743
	58	C	4	YER131W	YER131W	11.614
	66	A	6	YDL086C-A	YDL086C-A	11.614
	51	H	6	YNL176C	YNL176C	11.577
	24	A	11	YDL193W	YDL193W	11.485
	-	-	-	-	-	11.227
	40	F	1	YCR067C	YCR067C	11.227
	-	-	-	-	-	11.227
	3	B	2	YHR201C	YHR201C	11.098
	14	H	8	YOR288C	YOR288C	11.098
	30	F	8	YKL148C	YKL148C	11.098
	52	H	5	YIL052C	YIL052C	11.098
	-	-	-	-	-	11.098
	14	G	4	YOR396C-A	YOR396C-A	10.969
	44	G	1	YNL063W	YNL063W	10.969
	37	A	1	YNL136W	YNL136W	10.84
	21	A	6	YDL032W	YDL032W	10.582
	61	A	1	YML055W	YML055W	10.582
	40	B	2	YGR208W	YGR208W	10.453
	58	C	2	YHR083W	YHR083W	10.453
	-	-	-	-	-	10.453
	3	B	4	YLR010C	YLR010C	10.324
	13	A	5	YBR278W	YBR278W	10.324
	13	E	2	YOL146W	YOL146W	10.324
	66	E	1	YPR133W-A	YPR133W-A	10.324
	19	B	10	YAL049C	YAL049C	10.195
	24	A	3	YLL045C	YLL045C	10.195
	-	-	-	-	-	10.195
	53	F	5	YGL039W	YGL039W	10.195
	56	B	9	YPL079W	YPL079W	10.195
	-	-	-	-	-	10.066
	26	B	11	YOL135C	YOL135C	10.066
	35	H	7	YNL234W	YNL234W	10.066
	39	A	5	YDR387C	YDR387C	10.066
	56	D	10	YNL302C	YNL302C	10.066
	51	H	5	YMR291W	YMR291W	10.033
	48	D	6	YGL066W	YGL066W	9.937
	53	A	4	YCR047W-A	YCR047W-A	9.937
	13	D	2	YMR147W	YMR147W	9.808
	28	B	12	YMR180C	YMR180C	9.808
	53	G	2	YGL070C	YGL070C	9.808
	3	F	3	YKL167C	YKL167C	9.679
	13	D	1	YMR041C	YMR041C	9.679
	14	F	1	YGL084C	YGL084C	9.679
	28	B	1	YJL139C	YJL139C	9.679
	39	E	1	YOR092W	YOR092W	9.679
	42	B	1	YHL021C	YHL021C	9.679
	56	H	3	YFR021W	YFR021W	9.679
	56	H	7	YOL066C	YOL066C	9.679
	58	F	3	YJL178C	YJL178C	9.679
	28	B	11	YNR075W	YNR075W	9.55
	47	B	5	YOR025W	YOR025W	9.55
	56	G	6	YGL037C	YGL037C	9.55
	28	E	5	YBL078C	YBL078C	9.421
	39	C	6	YNL022C	YNL022C	9.421
	-	-	-	-	-	9.421
	3	E	4	YOL099C	YOL099C	9.291
	53	D	3	YCR049C	YCR049C	9.291
	56	B	10	YOR369C	YOR369C	9.291
	51	G	1	YOL138C	YOL138C	9.162
	3	B	3	YJL086C	YJL086C	9.033
	13	B	3	YBR025C	YBR025C	9.033
	53	B	7	YDR482C	YDR482C	9.033
	56	D	9	YHR010W	YHR010W	9.033
	-	-	-	-	-	8.904
	38	B	11	YPL024W	YPL024W	8.904
	41	F	2	YBR287W	YBR287W	8.904
	70	H	1	YOR328W	YOR328W	8.871
	3	C	2	YMR126C	YMR126C	8.775
	3	D	4	YPL205C	YPL205C	8.646
	4	C	1	YDR179W-A	YDR179W-A	8.646
	15	G	1	YDL202W	YDL202W	8.646
	19	A	6	YDL053C	YDL053C	8.646
	39	B	6	YNL313C	YNL313C	8.646
	52	A	2	YGL008C	YGL008C	8.646
	56	D	8	YKR025W	YKR025W	8.646
	46	H	2	YIL145C	YIL145C	8.517
	28	E	11	YNR028W	YNR028W	8.388
	33	C	3	YBR128C	YBR128C	8.388
	-	-	-	-	-	8.388
	53	E	1	YDR543C	YDR543C	8.388
	51	H	4	YPL106C	YPL106C	8.181
	53	A	6	YJR114W	YJR114W	8.13
	56	H	4	YBR035C	YBR035C	8.13
	-	-	-	-	-	8.13
	39	E	3	YER025W	YER025W	8.001
	3	B	10	YDL235C	YDL235C	7.872
	26	A	10	YIL101C	YIL101C	7.872
	31	G	1	YHR119W	YHR119W	7.872
	39	A	4	YER064C	YER064C	7.872
	40	B	11	YDR442W	YDR442W	7.872
	47	C	1	YGR244C	YGR244C	7.872
	51	H	1	YIL162W	YIL162W	7.78
	3	B	5	YOL107W	YOL107W	7.743
	14	H	6	YKL021C	YKL021C	7.743
	19	A	10	YGR064W	YGR064W	7.743
	19	B	11	YBR209W	YBR209W	7.743
	37	A	10	YPL116W	YPL116W	7.743
	56	A	9	YNL301C	YNL301C	7.743
	56	H	6	YLR018C	YLR018C	7.743
	-	-	-	-	-	7.743
	28	D	11	YLR395C	YLR395C	7.614
	-	-	-	-	-	7.614
	26	A	12	YMR155W	YMR155W	7.485
	-	-	-	-	-	7.485
	38	B	10	YOL116W	YOL116W	7.485
	39	E	4	YML080W	YML080W	7.356
	46	B	2	YHR195W	YHR195W	7.356
	53	E	2	YLL065W	YLL065W	7.356
	31	B	4	YGR188C	YGR188C	7.227
	41	G	1	YFR054C	YFR054C	7.227
	42	C	8	YLR140W	YLR140W	7.227
	46	C	10	YGL031C	YGL031C	7.227
	51	G	2	YIL106W	YIL106W	7.227
	4	A	6	YLR406C-A	YLR406C-A	7.098
	4	D	8	YNL300W	YNL300W	7.098
	28	C	6	YGR230W	YGR230W	7.098
	-	-	-	-	-	7.098
	-	-	-	-	-	7.098
	-	-	-	-	-	7.098
	-	-	-	-	-	7.098
	4	B	4	YLR236C	YLR236C	6.969
	13	H	3	YKR035W-A	YKR035W-A	6.969
	28	B	9	YGL155W	YGL155W	6.969
	38	A	9	YOR150W	YOR150W	6.969
	51	G	5	YER052C	YER052C	6.969
	51	H	2	YPL042C	YPL042C	6.933
	6	A	10	YGL005C	YGL005C	6.84
	24	A	10	YCR023C	YCR023C	6.84
	13	G	2	YOR062C	YOR062C	6.711
	28	A	9	YFL009W	YFL009W	6.711
	31	G	2	YGR123C	YGR123C	6.711
	34	A	10	YKR089C	YKR089C	6.711
	46	A	5	YDR313C	YDR313C	6.711
	58	A	1	YGL220W	YGL220W	6.711
	6	B	1	YNL222W	YNL222W	6.581
	-	-	-	-	-	6.581
	31	B	8	YHR109W	YHR109W	6.581
	47	A	6	YLL061W	YLL061W	6.581
	56	A	10	YIR015W	YIR015W	6.581
	56	B	2	YPR079W	YPR079W	6.581
	-	-	-	-	-	6.581
	4	B	3	YGR228W	YGR228W	6.452
	6	C	1	YJR086W	YJR086W	6.452
	6	D	12	YIL029C	YIL029C	6.452
	13	B	2	YBR025C	YBR025C	6.452
	-	-	-	-	-	6.452
	46	D	2	YGL055W	YGL055W	6.452
	47	A	2	YLR231C	YLR231C	6.452
	47	B	6	YML128C	YML128C	6.452
	53	B	9	YJL027C	YJL027C	6.452
	53	C	5	YEL059C-A	YEL059C-A	6.452
	56	G	10	YBL027W	YBL027W	6.452
	-	-	-	-	-	6.452
	-	-	-	-	-	6.452
	13	H	1	YHR104W	YHR104W	6.323
	40	D	3	YKL108W	YKL108W	6.323
	46	C	4	YNL317W	YNL317W	6.323
	47	C	2	YGR119C	YGR119C	6.323
	59	G	1	YCL043C	YCL043C	6.323
	-	-	-	-	-	6.194
	44	G	12	YDR024W	YDR024W	6.194
	53	B	12	YER153C	YER153C	6.194
	56	C	12	YER043C	YER043C	6.194
	66	F	11	YPL135C-A	YPL135C-A	6.194
	-	-	-	-	-	6.194
	3	B	1	YOR307C	YOR307C	6.065
	4	B	8	YOL150C	YOL150C	6.065
	14	G	2	YPR068C	YPR068C	6.065
	51	F	1	YPR018W	YPR018W	6.065
	56	G	8	YNL069C	YNL069C	6.065
	70	C	12	YBL069W	YBL069W	6.065
	26	A	9	YLR381W	YLR381W	5.936
	30	D	8	YKL194C	YKL194C	5.936
	36	B	12	YOR250C	YOR250C	5.936
	40	E	1	YGR009C	YGR009C	5.936
	41	C	2	YEL018W	YEL018W	5.936
	52	G	4	YGR085C	YGR085C	5.936
	53	F	1	YBR192W	YBR192W	5.936
	-	-	-	-	-	5.807
	20	B	1	YOR134W	YOR134W	5.807
	31	B	1	YOR178C	YOR178C	5.807
	37	A	7	YOR381W	YOR381W	5.807
	-	-	-	-	-	5.807
	4	B	5	YHR033W	YHR033W	5.678
	24	E	12	YDR209C	YDR209C	5.678
	39	F	3	YEL071W	YEL071W	5.678
	58	B	10	YOR376W	YOR376W	5.678
	-	-	-	-	-	5.678
	3	A	6	YPL121C	YPL121C	5.549
	3	C	4	YOL159C	YOL159C	5.549
	13	H	6	YDR191W	YDR191W	5.549
	52	G	5	YER056C-A	YER056C-A	5.549
	59	G	2	YOR002W	YOR002W	5.549
	51	H	3	YBR069C	YBR069C	5.543
	6	B	10	YLR264W	YLR264W	5.42
	15	D	1	YNL113W	YNL113W	5.42
	19	B	9	YGL045W	YGL045W	5.42
	-	-	-	-	-	5.42
	37	C	10	YKR084C	YKR084C	5.42
	39	G	2	YEL011W	YEL011W	5.42
	20	B	7	YCL007C	YCL007C	5.291
	41	E	5	YEL073C	YEL073C	5.291
	14	A	3	YJL092W	YJL092W	5.162
	19	A	4	YBL112C	YBL112C	5.162
	-	-	-	-	-	5.162
	51	G	7	YNL239W	YNL239W	5.162
	52	B	10	YGR197C	YGR197C	5.162
	66	D	4	YAL044W-A	YAL044W-A	5.162
	3	C	12	YLL030C	YLL030C	5.033
	27	B	10	YBR257W	YBR257W	5.033
	33	H	1	YGR252W	YGR252W	5.033
	46	B	6	YJL001W	YJL001W	5.033
	47	A	3	YMR250W	YMR250W	5.033
	58	D	4	YKL036C	YKL036C	5.033
	-	-	-	-	-	5.033
	-	-	-	-	-	5.033
	66	A	10	YLR374C	YLR374C	5.033
	-	-	-	-	-	4.904
	20	B	2	YKL007W	YKL007W	4.904
	-	-	-	-	-	4.904
	56	B	11	YLR388W	YLR388W	4.904
	-	-	-	-	-	4.904
	3	A	4	YOL136C	YOL136C	4.775
	13	E	3	YOR200W	YOR200W	4.775
	16	G	3	YDR292C	YDR292C	4.775
	19	C	11	YCL075W	YCL075W	4.775
	20	E	1	YKR068C	YKR068C	4.775
	58	F	1	YGR201C	YGR201C	4.775
	61	A	2	YMR085W	YMR085W	4.775
	20	A	12	YDL018C	YDL018C	4.646
	31	C	2	YLL001W	YLL001W	4.646
	3	A	7	YHR185C	YHR185C	4.517
	3	H	6	YGR011W	YGR011W	4.517
	14	D	3	YPL117C	YPL117C	4.517
	41	A	4	YKL132C	YKL132C	4.517
	46	A	12	YKL145W	YKL145W	4.517
	48	E	6	YGL217C	YGL217C	4.517
	19	A	9	YGL045W	YGL045W	4.388
	27	C	8	YKR008W	YKR008W	4.388
	32	H	1	YDR422C	YDR422C	4.388
	34	H	6	YJL009W	YJL009W	4.388
	48	E	4	YDR512C	YDR512C	4.388
	58	C	10	YOR379C	YOR379C	4.388
	-	-	-	-	-	4.388
	51	H	7	YGR211W	YGR211W	4.322
	13	C	2	YBR062C	YBR062C	4.259
	34	B	9	YKL196C	YKL196C	4.259
	-	-	-	-	-	4.259
	40	B	3	YHR206W	YHR206W	4.259
	40	D	4	YLR025W	YLR025W	4.259
	40	G	6	YMR039C	YMR039C	4.259
	47	D	7	YDR229W	YDR229W	4.259
	51	G	3	YMR100W	YMR100W	4.259
	53	B	10	YFR034C	YFR034C	4.259
	56	A	5	YOR201C	YOR201C	4.259
	26	E	1	YOL040C	YOL040C	4.13
	-	-	-	-	-	4.13
	36	F	7	YKL004W	YKL004W	4.13
	53	A	12	YLL066W-B	YLL066W-B	4.13
	3	B	8	YOR235W	YOR235W	4.001
	4	A	7	YNL041C	YNL041C	4.001
	25	D	1	YML102W	YML102W	4.001
	32	B	3	YKL184W	YKL184W	4.001
	37	H	11	YPR144C	YPR144C	4.001
	13	D	3	YMR147W	YMR147W	3.871
	13	D	4	YOR200W	YOR200W	3.871
	25	E	1	YKR045C	YKR045C	3.871
	28	A	8	YLR175W	YLR175W	3.871
	-	-	-	-	-	3.871
	40	A	2	YOR184W	YOR184W	3.871
	40	D	2	YER096W	YER096W	3.871
	3	A	3	YOL136C	YOL136C	3.742
	3	H	2	YDR469W	YDR469W	3.742
	20	B	9	YPR082C	YPR082C	3.742
	26	C	1	YJL011C	YJL011C	3.742
	56	D	2	YNL185C	YNL185C	3.742
	56	G	3	YLR351C	YLR351C	3.742
	19	A	11	YHR137C-A	YHR137C-A	3.613
	-	-	-	-	-	3.613
	39	D	7	YBR255C-A	YBR255C-A	3.613
	41	C	7	YBR139W	YBR139W	3.613
	41	D	2	YDL209C	YDL209C	3.613
	51	G	9	YKR069W	YKR069W	3.613
	52	A	12	YKL081W	YKL081W	3.613
	61	B	11	YMR052C-A	YMR052C-A	3.613
	61	E	3	YDR144C	YDR144C	3.613
	66	A	3	YLR178C	YLR178C	3.613
	-	-	-	-	-	3.613
	-	-	-	-	-	3.613
	3	B	6	YOR366W	YOR366W	3.484
	21	A	7	YDL196W	YDL196W	3.484
	26	B	12	YMR172C-A	YMR172C-A	3.484
	28	D	6	YLR078C	YLR078C	3.484
	34	C	10	YKL196C	YKL196C	3.484
	39	C	8	YNL040W	YNL040W	3.484
	40	H	9	YOR339C	YOR339C	3.484
	42	G	1	YHR132W-A	YHR132W-A	3.484
	-	-	-	-	-	3.484
	-	-	-	-	-	3.484
	16	H	2	YPR007C	YPR007C	3.355
	32	A	7	YDR212W	YDR212W	3.355
	39	C	10	YMR085W	YMR085W	3.355
	39	F	2	YOL082W	YOL082W	3.355
	-	-	-	-	-	3.355
	56	C	5	YOL147C	YOL147C	3.355
	58	B	4	YJR024C	YJR024C	3.355
	-	-	-	-	-	3.355
	3	B	7	YKL225W	YKL225W	3.226
	13	F	6	YOR060C	YOR060C	3.226
	14	A	1	YKL026C	YKL026C	3.226
	16	G	7	YDR468C	YDR468C	3.226
	21	F	7	YMR142C	YMR142C	3.226
	26	A	6	YDR353W	YDR353W	3.226
	26	B	10	YML050W	YML050W	3.226
	40	D	5	YER148W	YER148W	3.226
	51	D	1	YKR015C	YKR015C	3.226
	56	H	2	YLR203C	YLR203C	3.226
	-	-	-	-	-	3.226
	4	C	3	YHL041W	YHL041W	3.097
	6	B	9	YER053C-A	YER053C-A	3.097
	20	A	9	YBR201W	YBR201W	3.097
	24	E	10	YDL076C	YDL076C	3.097
	26	B	8	YLR251W	YLR251W	3.097
	26	F	1	YJL072C	YJL072C	3.097
	28	E	8	YLR307W	YLR307W	3.097
	-	-	-	-	-	3.097
	33	G	1	YMR186W	YMR186W	3.097
	34	A	11	YLR118C	YLR118C	3.097
	36	A	3	YJL152W	YJL152W	3.097
	36	D	11	YOL139C	YOL139C	3.097
	38	B	9	YBR282W	YBR282W	3.097
	46	B	10	YGL135W	YGL135W	3.097
	46	H	3	YDR329C	YDR329C	3.097
	51	H	8	YGR211W	YGR211W	3.092
	26	C	9	YPR075C	YPR075C	2.968
	27	C	11	YBR004C	YBR004C	2.968
	31	B	2	YML006C	YML006C	2.968
	-	-	-	-	-	2.968
	38	C	12	YJL052C-A	YJL052C-A	2.968
	41	B	10	YCR026C	YCR026C	2.968
	53	C	10	YHR041C	YHR041C	2.968
	53	D	9	YOR304C-A	YOR304C-A	2.968
	3	C	8	YJL088W	YJL088W	2.839
	3	H	3	YER048W-A	YER048W-A	2.839
	4	A	9	YOR231C-A	YOR231C-A	2.839
	4	B	7	YNL067W-A	YNL067W-A	2.839
	13	A	4	YBL059W	YBL059W	2.839
	15	H	2	YAR028W	YAR028W	2.839
	24	E	8	YBR101C	YBR101C	2.839
	28	A	11	YDL145C	YDL145C	2.839
	-	-	-	-	-	2.839
	-	-	-	-	-	2.839
	39	B	10	YMR124W	YMR124W	2.839
	39	H	4	YGL163C	YGL163C	2.839
	-	-	-	-	-	2.839
	20	B	8	YBR241C	YBR241C	2.71
	24	G	2	YOL006C	YOL006C	2.71
	31	D	3	YGR108W	YGR108W	2.71
	31	H	7	YML043C	YML043C	2.71
	37	C	9	YMR189W	YMR189W	2.71
	37	D	1	YER176W	YER176W	2.71
	39	C	4	YMR140W	YMR140W	2.71
	39	C	9	YML020W	YML020W	2.71
	53	D	2	YAL039C	YAL039C	2.71
	58	C	1	YGR086C	YGR086C	2.71
	-	-	-	-	-	2.71
	4	B	6	YLL046C	YLL046C	2.581
	19	B	8	YDR070C	YDR070C	2.581
	27	D	5	YGL145W	YGL145W	2.581
	-	-	-	-	-	2.581
	-	-	-	-	-	2.581
	35	E	10	YGR111W	YGR111W	2.581
	37	A	2	YOL078W	YOL078W	2.581
	40	H	6	YDR310C	YDR310C	2.581
	50	E	2	YPR150W	YPR150W	2.581
	51	G	8	YNL073W	YNL073W	2.581
	13	B	1	YDL241W	YDL241W	2.452
	-	-	-	-	-	2.452
	25	C	1	YGR022C	YGR022C	2.452
	31	D	11	YBR065C	YBR065C	2.452
	37	C	8	YKL220C	YKL220C	2.452
	39	A	2	YDR247W	YDR247W	2.452
	51	F	6	YPL188W	YPL188W	2.452
	3	A	1	YOR307C	YOR307C	2.323
	13	E	8	YOR032W-A	YOR032W-A	2.323
	25	B	2	YER034W	YER034W	2.323
	27	B	1	YHR015W	YHR015W	2.323
	30	A	2	YNL308C	YNL308C	2.323
	-	-	-	-	-	2.323
	34	A	12	YJR159W	YJR159W	2.323
	34	B	11	YLR124W	YLR124W	2.323
	-	-	-	-	-	2.323
	40	G	7	YOR110W	YOR110W	2.323
	41	C	8	YCR081C-A	YCR081C-A	2.323
	58	A	10	YOR331C	YOR331C	2.323
	19	C	12	YDR185C	YDR185C	2.194
	30	D	1	YLR185W	YLR185W	2.194
	52	D	4	YOR224C	YOR224C	2.194
	-	-	-	-	-	2.194
	-	-	-	-	-	2.194
	-	-	-	-	-	2.065
	-	-	-	-	-	2.065
	15	F	2	YPL144W	YPL144W	2.065
	19	A	2	YGL108C	YGL108C	2.065
	26	H	2	YAL060W	YAL060W	2.065
	26	H	7	YLR094C	YLR094C	2.065
	31	B	3	YOR198C	YOR198C	2.065
	34	B	8	YLR316C	YLR316C	2.065
	46	C	1	YBR212W	YBR212W	2.065
	47	B	9	YNL251C	YNL251C	2.065
	47	C	4	YML031W	YML031W	2.065
	-	-	-	-	-	2.065
	51	B	5	YMR104C	YMR104C	2.065
	52	F	5	YOR234C	YOR234C	2.065
	55	A	7	YLR437C-A	YLR437C-A	2.065
	3	A	11	YPL076W	YPL076W	1.936
	-	-	-	-	-	1.936
	19	C	10	YBL057C	YBL057C	1.936
	31	E	2	YLR083C	YLR083C	1.936
	31	F	1	YGR123C	YGR123C	1.936
	33	D	2	YPR147C	YPR147C	1.936
	38	A	1	YDR345C	YDR345C	1.936
	39	B	8	YPL063W	YPL063W	1.936
	51	A	4	YFR018C	YFR018C	1.936
	51	E	2	YGR093W	YGR093W	1.936
	51	F	5	YMR136W	YMR136W	1.936
	55	C	3	YPR173C	YPR173C	1.936
	58	B	5	YHR062C	YHR062C	1.936
	6	B	8	YDR500C	YDR500C	1.807
	15	H	3	YLR123C	YLR123C	1.807
	30	B	3	YDR162C	YDR162C	1.807
	31	D	1	YOR037W	YOR037W	1.807
	37	A	11	YDL160C	YDL160C	1.807
	53	A	3	YCL042W	YCL042W	1.807
	53	D	4	YLR280C	YLR280C	1.807
	56	D	1	YNL104C	YNL104C	1.807
	58	D	5	YKR038C	YKR038C	1.807
	59	G	3	YOR249C	YOR249C	1.807
	4	A	8	YOL101C	YOL101C	1.678
	14	C	1	YDR108W	YDR108W	1.678
	27	B	8	YOR080W	YOR080W	1.678
	28	D	12	YPL133C	YPL133C	1.678
	34	F	8	YKL044W	YKL044W	1.678
	40	B	9	YER093C-A	YER093C-A	1.678
	42	C	1	YHL029C	YHL029C	1.678
	47	B	10	YIL094C	YIL094C	1.678
	51	B	2	YEL042W	YEL042W	1.678
	51	B	3	YGL245W	YGL245W	1.678
	-	-	-	-	-	1.678
	4	G	3	YIL096C	YIL096C	1.549
	4	H	1	YFR057W	YFR057W	1.549
	14	H	4	YJL073W	YJL073W	1.549
	19	A	1	YFL065C	YFL065C	1.549
	19	A	3	YGR280C	YGR280C	1.549
	20	D	4	YOR180C	YOR180C	1.549
	24	A	9	YBR225W	YBR225W	1.549
	26	G	1	YJL084C	YJL084C	1.549
	31	C	3	YNL256W	YNL256W	1.549
	-	-	-	-	-	1.549
	35	C	12	YHR121W	YHR121W	1.549
	38	G	1	YFL013C	YFL013C	1.549
	46	A	1	YJL076W	YJL076W	1.549
	-	-	-	-	-	1.549
	47	B	11	YMR047C	YMR047C	1.549
	50	A	5	YLR397C	YLR397C	1.549
	51	C	4	YNR060W	YNR060W	1.549
	52	B	9	YDL168W	YDL168W	1.549
	3	C	3	YNL337W	YNL337W	1.42
	6	A	7	YDR089W	YDR089W	1.42
	6	A	12	YHR095W	YHR095W	1.42
	26	B	6	YLR051C	YLR051C	1.42
	26	C	12	YMR209C	YMR209C	1.42
	26	G	4	YKR075W-A	YKR075W-A	1.42
	27	B	6	YPL020C	YPL020C	1.42
	28	A	7	YOR026W	YOR026W	1.42
	31	F	2	YOR017W	YOR017W	1.42
	-	-	-	-	-	1.42
	38	A	2	YML056C	YML056C	1.42
	39	A	1	YDR049W	YDR049W	1.42
	39	B	7	YOL022C	YOL022C	1.42
	46	A	7	YPL151C	YPL151C	1.42
	50	G	2	YPR160C-A	YPR160C-A	1.42
	51	D	7	YDR414C	YDR414C	1.42
	66	A	1	YBL082C	YBL082C	1.42
	70	F	10	YLR350W	YLR350W	1.42
	3	E	5	YNL235C	YNL235C	1.29
	4	A	1	YDR067C	YDR067C	1.29
	13	F	1	YMR087W	YMR087W	1.29
	25	F	2	YNL086W	YNL086W	1.29
	-	-	-	-	-	1.29
	28	E	12	YDR016C	YDR016C	1.29
	39	B	5	YNL115C	YNL115C	1.29
	40	A	6	YIL143C	YIL143C	1.29
	40	H	8	YDR322C-A	YDR322C-A	1.29
	50	D	5	YHR093W	YHR093W	1.29
	53	C	6	YMR103C	YMR103C	1.29
	58	E	6	YLR385C	YLR385C	1.29
	66	C	12	YPR126C	YPR126C	1.29
	66	F	1	YLR180W	YLR180W	1.29
	3	A	8	YOR261C	YOR261C	1.161
	3	H	9	YKR083C	YKR083C	1.161
	4	C	8	YOL160W	YOL160W	1.161
	4	D	7	YNL119W	YNL119W	1.161
	4	F	2	YGR122C-A	YGR122C-A	1.161
	6	D	10	YGL177W	YGL177W	1.161
	14	H	7	YDR253C	YDR253C	1.161
	19	B	5	YFL051C	YFL051C	1.161
	22	B	9	YJL203W	YJL203W	1.161
	22	G	8	YAR031W	YAR031W	1.161
	24	F	3	YDR513W	YDR513W	1.161
	26	E	2	YJL016W	YJL016W	1.161
	28	C	3	YOR302W	YOR302W	1.161
	31	H	1	YHR119W	YHR119W	1.161
	32	A	9	YKL166C	YKL166C	1.161
	37	G	2	YIL120W	YIL120W	1.161
	38	D	6	YGL197W	YGL197W	1.161
	38	H	1	YLR432W	YLR432W	1.161
	40	H	7	YIL061C	YIL061C	1.161
	50	A	6	YBR234C	YBR234C	1.161
	51	B	1	YOL057W	YOL057W	1.161
	51	F	3	YKR056W	YKR056W	1.161
	58	D	10	YOR389W	YOR389W	1.161
	58	G	7	YAR035C-A	YAR035C-A	1.161
	-	-	-	-	-	1.161
	-	-	-	-	-	1.161
	-	-	-	-	-	1.161
	13	D	10	YNL254C	YNL254C	1.032
	14	D	7	YJR135C	YJR135C	1.032
	15	E	1	YGL242C	YGL242C	1.032
	16	H	1	YPR007C	YPR007C	1.032
	16	H	6	YDR311W	YDR311W	1.032
	20	B	11	YDL018C	YDL018C	1.032
	24	B	7	YBL094C	YBL094C	1.032
	24	D	7	YGL221C	YGL221C	1.032
	24	D	8	YKL164C	YKL164C	1.032
	24	H	10	YDL180W	YDL180W	1.032
	25	G	2	YJL211C	YJL211C	1.032
	28	A	10	YOL054W	YOL054W	1.032
	28	D	10	YNR001C	YNR001C	1.032
	-	-	-	-	-	1.032
	32	D	8	YGR153W	YGR153W	1.032
	33	A	8	YBR098W	YBR098W	1.032
	34	D	8	YKL005C	YKL005C	1.032
	34	D	10	YMR106C	YMR106C	1.032
	35	C	11	YGR250C	YGR250C	1.032
	37	H	1	YDR479C	YDR479C	1.032
	40	H	3	YBR172C	YBR172C	1.032
	40	H	5	YLR005W	YLR005W	1.032
	47	C	3	YER027C	YER027C	1.032
	50	B	11	YLR299W	YLR299W	1.032
	51	C	3	YNR060W	YNR060W	1.032
	51	D	4	YGR103W	YGR103W	1.032
	51	F	2	YDL153C	YDL153C	1.032
	51	F	7	YPL188W	YPL188W	1.032
	53	B	8	YML101C	YML101C	1.032
	55	A	6	YPL252C	YPL252C	1.032
	55	H	1	YGR219W	YGR219W	1.032
	56	C	2	YHL004W	YHL004W	1.032
	-	-	-	-	-	1.032
	66	E	10	YML014W	YML014W	1.032
	66	F	5	YCR045C	YCR045C	1.032
	4	A	5	YKL061W	YKL061W	0.903
	4	C	2	YGL230C	YGL230C	0.903
	4	D	5	YLL032C	YLL032C	0.903
	6	A	9	YEL057C	YEL057C	0.903
	13	G	4	YOR282W	YOR282W	0.903
	16	B	8	YNL121C	YNL121C	0.903
	20	D	3	YDL017W	YDL017W	0.903
	26	C	2	YJL182C	YJL182C	0.903
	31	G	3	YPR108W	YPR108W	0.903
	32	B	4	YOL148C	YOL148C	0.903
	34	A	2	YGR114C	YGR114C	0.903
	34	B	2	YGR115C	YGR115C	0.903
	34	E	9	YKL223W	YKL223W	0.903
	38	E	7	YJL104W	YJL104W	0.903
	42	C	5	YKL069W	YKL069W	0.903
	44	A	7	YML070W	YML070W	0.903
	50	C	2	YPR100W	YPR100W	0.903
	51	B	7	YGR191W	YGR191W	0.903
	51	C	1	YNR060W	YNR060W	0.903
	51	C	5	YNR060W	YNR060W	0.903
	51	F	8	YNL297C	YNL297C	0.903
	53	D	10	YML084W	YML084W	0.903
	58	C	11	YPL246C	YPL246C	0.903
	58	E	11	YPL277C	YPL277C	0.903
	3	B	11	YOL159C	YOL159C	0.774
	3	D	6	YPR060C	YPR060C	0.774
	13	H	7	YDR191W	YDR191W	0.774
	16	H	5	YLR372W	YLR372W	0.774
	19	B	7	YDL129W	YDL129W	0.774
	21	B	9	YDL046W	YDL046W	0.774
	23	A	6	YGR018C	YGR018C	0.774
	23	E	4	YER187W	YER187W	0.774
	28	G	1	YNL141W	YNL141W	0.774
	30	E	1	YLR096W	YLR096W	0.774
	-	-	-	-	-	0.774
	34	A	6	YIL079C	YIL079C	0.774
	39	E	5	YHR007C	YHR007C	0.774
	40	A	5	YKR037C	YKR037C	0.774
	40	A	7	YJL184W	YJL184W	0.774
	40	D	12	YAL004W	YAL004W	0.774
	40	H	2	YEL065W	YEL065W	0.774
	44	H	12	YCL058C	YCL058C	0.774
	47	C	6	YML120C	YML120C	0.774
	51	B	10	YJR045C	YJR045C	0.774
	51	C	7	YLL007C	YLL007C	0.774
	51	D	3	YLR368W	YLR368W	0.774
	-	-	-	-	-	0.774
	59	A	10	YAL054C	YAL054C	0.774
	59	A	11	YDR080W	YDR080W	0.774
	-	-	-	-	-	0.774
	66	A	11	YNR018W	YNR018W	0.774
	-	-	-	-	-	0.774
	6	B	6	YFR051C	YFR051C	0.645
	13	B	7	YER066W	YER066W	0.645
	14	H	1	YPR005C	YPR005C	0.645
	19	A	5	YFR003C	YFR003C	0.645
	20	B	4	YOR349W	YOR349W	0.645
	20	G	3	YBR029C	YBR029C	0.645
	24	A	1	YCL028W	YCL028W	0.645
	24	B	5	YKR001C	YKR001C	0.645
	24	G	7	YNL282W	YNL282W	0.645
	-	-	-	-	-	0.645
	25	B	1	YLR439W	YLR439W	0.645
	26	A	1	YIR044C	YIR044C	0.645
	28	B	8	YHL038C	YHL038C	0.645
	28	C	11	YPL132W	YPL132W	0.645
	28	D	5	YNL223W	YNL223W	0.645
	28	E	7	YFL028C	YFL028C	0.645
	30	A	9	YKL074C	YKL074C	0.645
	32	B	6	YBR294W	YBR294W	0.645
	33	A	5	YDR333C	YDR333C	0.645
	-	-	-	-	-	0.645
	36	D	10	YOR276W	YOR276W	0.645
	38	B	5	YBR115C	YBR115C	0.645
	44	E	7	YKL002W	YKL002W	0.645
	46	C	6	YFR050C	YFR050C	0.645
	46	D	5	YDR276C	YDR276C	0.645
	46	E	5	YOR321W	YOR321W	0.645
	51	D	5	YHR035W	YHR035W	0.645
	51	D	6	YHR197W	YHR197W	0.645
	51	E	3	YKR056W	YKR056W	0.645
	53	G	4	YAL069W	YAL069W	0.645
	53	H	2	YKR034W	YKR034W	0.645
	58	B	6	YLR154C	YLR154C	0.645
	66	B	10	YCR012W	YCR012W	0.645
	70	E	9	YML106W	YML106W	0.645
	3	A	12	YGL170C	YGL170C	0.516
	3	C	6	YPL071C	YPL071C	0.516
	14	A	12	YJR062C	YJR062C	0.516
	14	C	3	YOL068C	YOL068C	0.516
	14	H	3	YOR382W	YOR382W	0.516
	15	G	4	YDR224C	YDR224C	0.516
	16	B	10	YLR044C	YLR044C	0.516
	16	G	1	YKL079W	YKL079W	0.516
	19	C	7	YDL129W	YDL129W	0.516
	19	D	11	YHL026C	YHL026C	0.516
	19	E	2	YFL057C	YFL057C	0.516
	19	E	10	YLR193C	YLR193C	0.516
	19	H	1	YCR087W	YCR087W	0.516
	20	G	5	YMR042W	YMR042W	0.516
	21	F	1	YMR121C	YMR121C	0.516
	25	A	10	YER156C	YER156C	0.516
	26	A	3	YNL243W	YNL243W	0.516
	26	E	4	YKL174C	YKL174C	0.516
	27	C	3	YCR095C	YCR095C	0.516
	27	E	11	YFL003C	YFL003C	0.516
	-	-	-	-	-	0.516
	35	D	1	YIL092W	YIL092W	0.516
	37	B	11	YKR058W	YKR058W	0.516
	39	B	11	YMR210W	YMR210W	0.516
	40	H	4	YDR201W	YDR201W	0.516
	46	B	7	YKL181W	YKL181W	0.516
	47	C	5	YLR134W	YLR134W	0.516
	50	A	1	YPL152W-A	YPL152W-A	0.516
	51	E	1	YKR015C	YKR015C	0.516
	51	F	4	YLR369W	YLR369W	0.516
	52	A	9	YPL094C	YPL094C	0.516
	53	B	1	YDR476C	YDR476C	0.516
	53	E	3	YGL214W	YGL214W	0.516
	55	D	1	YIR027C	YIR027C	0.516
	58	D	11	YPL275W	YPL275W	0.516
	61	B	12	YFR022W	YFR022W	0.516
	66	C	1	YFR031C-A	YFR031C-A	0.516
	-	-	-	-	-	0.516
	-	-	-	-	-	<0.1
	19	D	7	YBR174C	YBR174C	<0.1
	22	A	10	YOR361C	YOR361C	<0.1
	25	A	3	YGR031W	YGR031W	<0.1
	26	F	3	YKL034W	YKL034W	<0.1
	28	D	2	YLR359W	YLR359W	<0.1
	30	A	3	YDR378C	YDR378C	<0.1
	30	A	5	YNL076W	YNL076W	<0.1
	30	A	10	YMR091C	YMR091C	<0.1
	31	D	5	YNL118C	YNL118C	<0.1
	31	E	3	YBR131W	YBR131W	<0.1
	33	H	4	YLR289W	YLR289W	<0.1
	37	B	12	YPL265W	YPL265W	<0.1
	46	A	10	YPL220W	YPL220W	<0.1
	46	B	9	YGL044C	YGL044C	<0.1
	46	C	7	YER099C	YER099C	<0.1
	46	D	10	YOL127W	YOL127W	<0.1
	47	A	5	YLL019C	YLL019C	<0.1
	51	A	8	YDR244W	YDR244W	<0.1
	51	B	4	YPR171W	YPR171W	<0.1
	51	C	2	YNR060W	YNR060W	<0.1
	51	C	8	YLR225C	YLR225C	<0.1
	51	E	5	YGL060W	YGL060W	<0.1
	51	F	9	YDR509W	YDR509W	<0.1
	52	B	7	YIL069C	YIL069C	<0.1
	53	G	3	YIR037W	YIR037W	<0.1
	61	D	4	YPL066W	YPL066W	<0.1
	-	-	-	-	-	<0.1
	66	G	1	YIL099W	YIL099W	<0.1
	3	C	5	YOR258W	YOR258W	<0.1
	4	H	8	YOR225W	YOR225W	<0.1
	6	A	8	YDR314C	YDR314C	<0.1
	6	B	12	YHR155W	YHR155W	<0.1
	13	H	9	YDR454C	YDR454C	<0.1
	14	A	10	YDR386W	YDR386W	<0.1
	14	E	4	YNL265C	YNL265C	<0.1
	14	G	3	YIL002C	YIL002C	<0.1
	16	B	9	YJL197W	YJL197W	<0.1
	16	C	6	YGR274C	YGR274C	<0.1
	19	B	6	YDL053C	YDL053C	<0.1
	21	F	12	YLR315W	YLR315W	<0.1
	22	H	2	YDL002C	YDL002C	<0.1
	23	B	8	YMR245W	YMR245W	<0.1
	23	F	1	YJL225W-A	YJL225W-A	<0.1
	24	A	2	YGR099W	YGR099W	<0.1
	25	F	3	YLR390W-A	YLR390W-A	<0.1
	26	A	2	YJL120W	YJL120W	<0.1
	26	C	11	YNL055C	YNL055C	<0.1
	27	H	2	YPR049C	YPR049C	<0.1
	28	C	9	YPR019W	YPR019W	<0.1
	30	A	8	YKL062W	YKL062W	<0.1
	30	H	1	YDR483W	YDR483W	<0.1
	31	D	4	YNL027W	YNL027W	<0.1
	31	E	7	YOR057W	YOR057W	<0.1
	31	G	5	YPL083C	YPL083C	<0.1
	34	B	10	YFL058W	YFL058W	<0.1
	34	D	6	YIL167W	YIL167W	<0.1
	34	F	10	YLR021W	YLR021W	<0.1
	34	G	11	YLR230W	YLR230W	<0.1
	37	B	3	YGL073W	YGL073W	<0.1
	37	B	7	YPL240C	YPL240C	<0.1
	40	B	12	YDL224C	YDL224C	<0.1
	40	C	4	YDL194W	YDL194W	<0.1
	40	F	3	YML066C	YML066C	<0.1
	44	A	6	YHR146W	YHR146W	<0.1
	46	A	2	YOR098C	YOR098C	<0.1
	46	B	11	YDL097C	YDL097C	<0.1
	46	B	12	YOR259C	YOR259C	<0.1
	47	A	8	YNR055C	YNR055C	<0.1
	47	F	1	YDL204W	YDL204W	<0.1
	51	A	9	YDL045C	YDL045C	<0.1
	51	E	6	YEL023C	YEL023C	<0.1
	51	G	10	YLR258W	YLR258W	<0.1
	52	G	1	YMR123W	YMR123W	<0.1
	52	H	3	YEL024W	YEL024W	<0.1
	53	D	1	YKL097C	YKL097C	<0.1
	58	F	5	YLL017W	YLL017W	<0.1
	59	A	4	YEL047C	YEL047C	<0.1
	59	F	1	YNL068C	YNL068C	<0.1
	-	-	-	-	-	<0.1
	-	-	-	-	-	<0.1
	3	D	2	YNL205C	YNL205C	<0.1
	4	B	12	YGL190C	YGL190C	<0.1
	4	G	4	YLR235C	YLR235C	<0.1
	4	H	12	YPL200W	YPL200W	<0.1
	6	B	3	YOL038W	YOL038W	<0.1
	6	D	8	YDR319C	YDR319C	<0.1
	13	F	12	YPL199C	YPL199C	<0.1
	13	G	11	YEL030C-A	YEL030C-A	<0.1
	14	A	11	YER023W	YER023W	<0.1
	14	D	2	YOR038C	YOR038C	<0.1
	15	C	2	YOL129W	YOL129W	<0.1
	15	H	4	YML057W	YML057W	<0.1
	16	A	5	YKL178C	YKL178C	<0.1
	16	A	9	YDL122W	YDL122W	<0.1
	16	B	3	YDR523C	YDR523C	<0.1
	16	B	6	YGL243W	YGL243W	<0.1
	16	C	7	YGR047C	YGR047C	<0.1
	16	D	7	YKL140W	YKL140W	<0.1
	19	A	7	YDR003W	YDR003W	<0.1
	20	A	2	YLR319C	YLR319C	<0.1
	20	C	1	YJL095W	YJL095W	<0.1
	20	D	8	YKL149C	YKL149C	<0.1
	20	H	1	YJR092W	YJR092W	<0.1
	25	B	4	YJR020W	YJR020W	<0.1
	-	-	-	-	-	<0.1
	27	B	4	YLR453C	YLR453C	<0.1
	27	C	2	YDR315C	YDR315C	<0.1
	27	C	9	YLR033W	YLR033W	<0.1
	28	C	7	YCR038C	YCR038C	<0.1
	28	C	8	YDR270W	YDR270W	<0.1
	30	B	5	YEL019C	YEL019C	<0.1
	31	F	4	YER171W	YER171W	<0.1
	31	G	4	YDR181C	YDR181C	<0.1
	33	B	4	YER080W	YER080W	<0.1
	33	C	2	YLR277C	YLR277C	<0.1
	34	A	3	YGR234W	YGR234W	<0.1
	34	C	9	YKL111C	YKL111C	<0.1
	34	E	4	YEL045C	YEL045C	<0.1
	36	B	4	YBR059C	YBR059C	<0.1
	37	D	10	YDR142C	YDR142C	<0.1
	39	F	5	YOR070C	YOR070C	<0.1
	40	D	7	YOR337W	YOR337W	<0.1
	40	F	7	YKR062W	YKR062W	<0.1
	40	G	4	YLL021W	YLL021W	<0.1
	46	C	3	YKR097W	YKR097W	<0.1
	46	C	5	YOL011W	YOL011W	<0.1
	46	D	11	YML026C	YML026C	<0.1
	46	E	7	YDR055W	YDR055W	<0.1
	46	G	5	YHR026W	YHR026W	<0.1
	46	H	9	YIL133C	YIL133C	<0.1
	47	A	12	YIL094C	YIL094C	<0.1
	47	C	8	YPL023C	YPL023C	<0.1
	47	C	9	YCL051W	YCL051W	<0.1
	47	D	1	YKL093W	YKL093W	<0.1
	47	E	4	YDR330W	YDR330W	<0.1
	50	D	6	YJL170C	YJL170C	<0.1
	50	G	9	YDR304C	YDR304C	<0.1
	50	G	10	YLR172C	YLR172C	<0.1
	50	H	7	YDL143W	YDL143W	<0.1
	52	C	10	YMR096W	YMR096W	<0.1
	53	F	3	YER179W	YER179W	<0.1
	53	H	1	YKR034W	YKR034W	<0.1
	56	B	8	YMR063W	YMR063W	<0.1
	56	H	1	YNL173C	YNL173C	<0.1
	59	A	8	YML083C	YML083C	<0.1
	-	-	-	-	-	<0.1
	-	-	-	-	-	<0.1
	66	B	12	YPR064W	YPR064W	<0.1
	66	C	9	YLR111W	YLR111W	<0.1
	66	G	7	YBR267W	YBR267W	<0.1
	3	A	2	YOR307C	YOR307C	<0.1
	3	B	9	YOR203W	YOR203W	<0.1
	3	B	12	YOR235W	YOR235W	<0.1
	3	C	9	YNL129W	YNL129W	<0.1
	3	C	10	YNR025C	YNR025C	<0.1
	3	C	11	YPL191C	YPL191C	<0.1
	3	D	5	YJL088W	YJL088W	<0.1
	3	D	7	YKL115C	YKL115C	<0.1
	3	D	8	YLL033W	YLL033W	<0.1
	3	D	9	YMR141C	YMR141C	<0.1
	3	D	10	YNL211C	YNL211C	<0.1
	3	D	11	YNR077C	YNR077C	<0.1
	3	D	12	YOR152C	YOR152C	<0.1
	-	-	-	-	-	<0.1
	3	E	7	YJL156W-A	YJL156W-A	<0.1
	3	E	8	YNL266W	YNL266W	<0.1
	3	E	9	YMR132C	YMR132C	<0.1
	3	E	10	YPR060C	YPR060C	<0.1
	3	E	11	YMR134W	YMR134W	<0.1
	3	E	12	YBR110W	YBR110W	<0.1
	3	F	2	YOR164C	YOR164C	<0.1
	3	F	4	YML095C	YML095C	<0.1
	3	F	5	YMR193W	YMR193W	<0.1
	3	F	6	YMR228W	YMR228W	<0.1
	3	F	7	YBR167C	YBR167C	<0.1
	3	F	8	YOR210W	YOR210W	<0.1
	3	F	9	YBR171W	YBR171W	<0.1
	3	F	10	YGR076C	YGR076C	<0.1
	3	F	11	YBR226C	YBR226C	<0.1
	3	F	12	YHR088W	YHR088W	<0.1
	3	G	2	YCL031C	YCL031C	<0.1
	3	G	3	YER042W	YER042W	<0.1
	3	G	5	YOL104C	YOL104C	<0.1
	3	G	6	YOR158W	YOR158W	<0.1
	3	G	7	YMR234W	YMR234W	<0.1
	3	G	8	YGR222W	YGR222W	<0.1
	3	G	9	YGR120C	YGR120C	<0.1
	3	G	10	YOL042W	YOL042W	<0.1
	3	G	11	YOL044W	YOL044W	<0.1
	3	G	12	YCR024C-A	YCR024C-A	<0.1
	3	H	1	YOR307C	YOR307C	<0.1
	3	H	4	YHR209W	YHR209W	<0.1
	3	H	5	YKL136W	YKL136W	<0.1
	3	H	7	YGR273C	YGR273C	<0.1
	3	H	8	YIL040W	YIL040W	<0.1
	3	H	12	YGR290W	YGR290W	<0.1
	-	-	-	-	-	<0.1
	4	A	11	YJR017C	YJR017C	<0.1
	4	A	12	YDR168W	YDR168W	<0.1
	-	-	-	-	-	<0.1
	4	B	9	YOR298W	YOR298W	<0.1
	4	B	11	YFL010C	YFL010C	<0.1
	4	C	4	YJR104C	YJR104C	<0.1
	4	C	5	YKR030W	YKR030W	<0.1
	4	C	6	YDL222C	YDL222C	<0.1
	4	C	9	YPL146C	YPL146C	<0.1
	4	C	10	YMR064W	YMR064W	<0.1
	4	C	11	YPR020W	YPR020W	<0.1
	4	C	12	YDR254W	YDR254W	<0.1
	4	D	1	YDR199W	YDR199W	<0.1
	4	D	2	YGR016W	YGR016W	<0.1
	4	D	4	YJR003C	YJR003C	<0.1
	4	D	6	YMR075W	YMR075W	<0.1
	4	D	9	YPL166W	YPL166W	<0.1
	4	D	10	YDR524C	YDR524C	<0.1
	4	D	11	YPL161C	YPL161C	<0.1
	4	D	12	YEL061C	YEL061C	<0.1
	4	E	2	YMR276W	YMR276W	<0.1
	4	E	3	YHR156C	YHR156C	<0.1
	4	E	4	YJR041C	YJR041C	<0.1
	4	E	5	YLL047W	YLL047W	<0.1
	4	E	6	YMR119W-A	YMR119W-A	<0.1
	4	E	7	YNL170W	YNL170W	<0.1
	4	E	8	YOR015W	YOR015W	<0.1
	4	E	9	YPR012W	YPR012W	<0.1
	4	E	11	YJL031C	YJL031C	<0.1
	4	E	12	YIL035C	YIL035C	<0.1
	4	F	3	YHR196W	YHR196W	<0.1
	4	F	4	YJR054W	YJR054W	<0.1
	4	F	5	YLR003C	YLR003C	<0.1
	4	F	6	YGR122C-A	YGR122C-A	<0.1
	4	F	7	YNL171C	YNL171C	<0.1
	4	F	8	YOR102W	YOR102W	<0.1
	4	F	9	YPR021C	YPR021C	<0.1
	4	F	10	YPL195W	YPL195W	<0.1
	4	F	11	YLR267W	YLR267W	<0.1
	4	F	12	YNL225C	YNL225C	<0.1
	4	G	5	YLR031W	YLR031W	<0.1
	4	G	6	YMR185W	YMR185W	<0.1
	4	G	7	YNL179C	YNL179C	<0.1
	4	G	8	YOR199W	YOR199W	<0.1
	4	G	9	YDR285W	YDR285W	<0.1
	4	G	10	YOL067C	YOL067C	<0.1
	4	G	11	YCR032W	YCR032W	<0.1
	4	G	12	YGR218W	YGR218W	<0.1
	4	H	2	YGR168C	YGR168C	<0.1
	4	H	3	YIL105W-A	YIL105W-A	<0.1
	4	H	4	YKL014C	YKL014C	<0.1
	4	H	5	YLR149C-A	YLR149C-A	<0.1
	4	H	6	YNL148C	YNL148C	<0.1
	4	H	7	YNR004W	YNR004W	<0.1
	4	H	9	YGL249W	YGL249W	<0.1
	4	H	10	YMR033W	YMR033W	<0.1
	4	H	11	YNR036C	YNR036C	<0.1
	6	A	1	YHR184W	YHR184W	<0.1
	6	A	2	YKR011C	YKR011C	<0.1
	6	A	3	YDL058W	YDL058W	<0.1
	6	A	5	YHR193C	YHR193C	<0.1
	6	A	6	YDL089W	YDL089W	<0.1
	6	A	11	YOL059W	YOL059W	<0.1
	6	B	2	YJL087C	YJL087C	<0.1
	6	B	4	YAL068W-A	YAL068W-A	<0.1
	6	B	5	YBR250W	YBR250W	<0.1
	-	-	-	-	-	<0.1
	6	B	11	YGR039W	YGR039W	<0.1
	6	C	2	YMR218C	YMR218C	<0.1
	6	C	3	YPL253C	YPL253C	<0.1
	6	C	4	YBR214W	YBR214W	<0.1
	6	C	5	YNL309W	YNL309W	<0.1
	6	C	6	YDL114W-A	YDL114W-A	<0.1
	6	C	7	YDR131C	YDR131C	<0.1
	6	C	8	YDR317W	YDR317W	<0.1
	6	C	9	YER124C	YER124C	<0.1
	6	C	10	YGL118C	YGL118C	<0.1
	6	C	11	YGR089W	YGR089W	<0.1
	6	C	12	YIL025C	YIL025C	<0.1
	6	D	1	YKL024C	YKL024C	<0.1
	6	D	2	YDL015C	YDL015C	<0.1
	6	D	3	YMR077C	YMR077C	<0.1
	6	D	4	YBL062W	YBL062W	<0.1
	6	D	5	YCL065W	YCL065W	<0.1
	6	D	6	YDL206W	YDL206W	<0.1
	6	D	7	YDR165W	YDR165W	<0.1
	6	D	9	YFL012W	YFL012W	<0.1
	6	D	11	YGR150C	YGR150C	<0.1
	6	E	1	YBL071W-A	YBL071W-A	<0.1
	6	E	2	YBR058C-A	YBR058C-A	<0.1
	6	E	3	YPL065W	YPL065W	<0.1
	6	E	4	YBL077W	YBL077W	<0.1
	6	E	5	YCR102W-A	YCR102W-A	<0.1
	6	E	6	YDL240C-A	YDL240C-A	<0.1
	6	E	7	YDR219C	YDR219C	<0.1
	6	E	8	YDR357C	YDR357C	<0.1
	6	E	9	YFL013C	YFL013C	<0.1
	6	E	10	YGL204C	YGL204C	<0.1
	6	E	11	YGR265W	YGR265W	<0.1
	6	E	12	YIL086C	YIL086C	<0.1
	6	F	1	YKL060C	YKL060C	<0.1
	-	-	-	-	-	<0.1
	-	-	-	-	-	<0.1
	-	-	-	-	-	<0.1
	-	-	-	-	-	<0.1
	6	F	6	YDR013W	YDR013W	<0.1
	6	F	7	YDR220C	YDR220C	<0.1
	6	F	8	YDR371W	YDR371W	<0.1
	6	F	9	YFR041C	YFR041C	<0.1
	6	F	10	YGL232W	YGL232W	<0.1
	-	-	-	-	-	<0.1
	-	-	-	-	-	<0.1
	-	-	-	-	-	<0.1
	-	-	-	-	-	<0.1
	-	-	-	-	-	<0.1
	-	-	-	-	-	<0.1
	-	-	-	-	-	<0.1
	-	-	-	-	-	<0.1
	-	-	-	-	-	<0.1
	-	-	-	-	-	<0.1
	-	-	-	-	-	<0.1
	-	-	-	-	-	<0.1
	-	-	-	-	-	<0.1
	-	-	-	-	-	<0.1
	-	-	-	-	-	<0.1
	-	-	-	-	-	<0.1
	-	-	-	-	-	<0.1
	-	-	-	-	-	<0.1
	-	-	-	-	-	<0.1
	-	-	-	-	-	<0.1
	-	-	-	-	-	<0.1
	-	-	-	-	-	<0.1
	-	-	-	-	-	<0.1
	-	-	-	-	-	<0.1
	-	-	-	-	-	<0.1
	13	A	2	YER092W	YER092W	<0.1
	13	A	3	YGL082W	YGL082W	<0.1
	13	A	6	YCR082W	YCR082W	<0.1
	13	A	7	YCR082W	YCR082W	<0.1
	13	A	8	YDR084C	YDR084C	<0.1
	13	A	9	YGL020C	YGL020C	<0.1
	13	A	10	YGL020C	YGL020C	<0.1
	13	A	11	YGR174W-A	YGR174W-A	<0.1
	13	A	12	YPL087W	YPL087W	<0.1
	13	B	4	YBR224W	YBR224W	<0.1
	13	B	5	YDL242W	YDL242W	<0.1
	-	-	-	-	-	<0.1
	13	B	8	YGL128C	YGL128C	<0.1
	13	B	9	YDR008C	YDR008C	<0.1
	13	B	10	YER067W	YER067W	<0.1
	-	-	-	-	-	<0.1
	13	B	12	YGL050W	YGL050W	<0.1
	13	C	3	YBR224W	YBR224W	<0.1
	-	-	-	-	-	<0.1
	13	C	5	YBR233W-A	YBR233W-A	<0.1
	13	C	6	YDR269C	YDR269C	<0.1
	13	C	7	YBR194W	YBR194W	<0.1
	13	C	8	YBR194W	YBR194W	<0.1
	13	C	9	YBR194W	YBR194W	<0.1
	13	C	10	YER182W	YER182W	<0.1
	13	C	11	YCL047C	YCL047C	<0.1
	13	C	12	YCL047C	YCL047C	<0.1
	13	D	5	YOL134C	YOL134C	<0.1
	13	D	6	YOR131C	YOR131C	<0.1
	13	D	7	YML011C	YML011C	<0.1
	13	D	8	YMR067C	YMR067C	<0.1
	13	D	9	YMR157C	YMR157C	<0.1
	13	D	11	YOR179C	YOR179C	<0.1
	13	D	12	YMR073C	YMR073C	<0.1
	13	E	1	YMR158W	YMR158W	<0.1
	13	E	4	YOR200W	YOR200W	<0.1
	13	E	5	YOR334W	YOR334W	<0.1
	13	E	6	YPR061C	YPR061C	<0.1
	13	E	7	YMR084W	YMR084W	<0.1
	13	E	9	YOR032W-A	YOR032W-A	<0.1
	13	E	10	YML087C	YML087C	<0.1
	13	E	11	YNL100W	YNL100W	<0.1
	13	E	12	YNL100W	YNL100W	<0.1
	13	F	4	YMR312W	YMR312W	<0.1
	13	F	7	YPR118W	YPR118W	<0.1
	13	F	8	YOL124C	YOL124C	<0.1
	13	F	9	YOR108C-A	YOR108C-A	<0.1
	13	F	10	YOR108W	YOR108W	<0.1
	13	F	11	YLR193C	YLR193C	<0.1
	13	G	3	YHR043C	YHR043C	<0.1
	13	G	5	YDR284C	YDR284C	<0.1
	13	G	6	YDR284C	YDR284C	<0.1
	13	G	7	YOL056W	YOL056W	<0.1
	13	G	8	YOL056W	YOL056W	<0.1
	13	G	9	YOR108W	YOR108W	<0.1
	13	G	10	YOR108W	YOR108W	<0.1
	13	G	12	YEL030C-A	YEL030C-A	<0.1
	13	H	2	YHR104W	YHR104W	<0.1
	13	H	4	YML004C	YML004C	<0.1
	13	H	5	YDR480W	YDR480W	<0.1
	13	H	8	YDR454C	YDR454C	<0.1
	13	H	10	YGL225W	YGL225W	<0.1
	13	H	11	YGL225W	YGL225W	<0.1
	-	-	-	-	-	<0.1
	14	A	2	YMR290C	YMR290C	<0.1
	14	A	5	YMR294W	YMR294W	<0.1
	14	A	7	YBR142W	YBR142W	<0.1
	14	A	8	YBR250W	YBR250W	<0.1
	14	A	9	YEL058W	YEL058W	<0.1
	14	B	1	YBR244W	YBR244W	<0.1
	14	B	2	YKL017C	YKL017C	<0.1
	14	B	3	YOL013C	YOL013C	<0.1
	14	B	4	YHR079C	YHR079C	<0.1
	14	B	5	YPL269W	YPL269W	<0.1
	14	B	6	YLR239C	YLR239C	<0.1
	14	B	7	YCR040W	YCR040W	<0.1
	14	B	8	YOR211C	YOR211C	<0.1
	14	B	9	YKL138C	YKL138C	<0.1
	14	B	10	YMR004W	YMR004W	<0.1
	14	B	11	YKL040C	YKL040C	<0.1
	14	B	12	YBL079W	YBL079W	<0.1
	14	C	2	YPL254W	YPL254W	<0.1
	14	C	4	YPR067W	YPR067W	<0.1
	14	C	5	YNL290W	YNL290W	<0.1
	14	C	6	YFR001W	YFR001W	<0.1
	14	C	7	YBR185C	YBR185C	<0.1
	14	C	8	YMR036C	YMR036C	<0.1
	14	C	9	YCR003W	YCR003W	<0.1
	14	C	10	YOR326W	YOR326W	<0.1
	14	C	11	YPL211W	YPL211W	<0.1
	14	C	12	YJR042W	YJR042W	<0.1
	14	D	4	YER180C	YER180C	<0.1
	14	D	5	YPL053C	YPL053C	<0.1
	14	D	6	YPL060W	YPL060W	<0.1
	14	D	8	YMR167W	YMR167W	<0.1
	14	D	9	YOR334W	YOR334W	<0.1
	14	D	10	YAL029C	YAL029C	<0.1
	14	D	11	YJR132W	YJR132W	<0.1
	14	D	12	YPR043W	YPR043W	<0.1
	14	E	2	YDL061C	YDL061C	<0.1
	14	E	3	YLR223C	YLR223C	<0.1
	14	E	5	YKL008C	YKL008C	<0.1
	14	E	6	YAL024C	YAL024C	<0.1
	14	E	7	YBR227C	YBR227C	<0.1
	14	E	8	YBR098W	YBR098W	<0.1
	14	E	9	YHR120W	YHR120W	<0.1
	14	E	10	YPL126W	YPL126W	<0.1
	14	E	11	YOL144W	YOL144W	<0.1
	14	E	12	YLR378C	YLR378C	<0.1
	14	F	2	YIL072W	YIL072W	<0.1
	14	F	3	YJL106W	YJL106W	<0.1
	14	F	4	YBR245C	YBR245C	<0.1
	14	F	5	YOL025W	YOL025W	<0.1
	14	F	6	YDR027C	YDR027C	<0.1
	14	F	7	YOR351C	YOR351C	<0.1
	14	F	8	YER001W	YER001W	<0.1
	14	F	9	YDR097C	YDR097C	<0.1
	14	F	10	YPR131C	YPR131C	<0.1
	14	F	11	YEL062W	YEL062W	<0.1
	14	F	12	YPR194C	YPR194C	<0.1
	14	G	5	YKR063C	YKR063C	<0.1
	14	G	6	YJL013C	YJL013C	<0.1
	14	G	7	YGR264C	YGR264C	<0.1
	14	G	8	YGL124C	YGL124C	<0.1
	14	G	9	YGR171C	YGR171C	<0.1
	14	G	10	YPR155C	YPR155C	<0.1
	14	G	11	YDR043C	YDR043C	<0.1
	14	G	12	YBR129C	YBR129C	<0.1
	14	H	2	YBR215W	YBR215W	<0.1
	14	H	5	YKL073W	YKL073W	<0.1
	14	H	9	YDL044C	YDL044C	<0.1
	14	H	10	YHR124W	YHR124W	<0.1
	14	H	11	YDL167C	YDL167C	<0.1
	-	-	-	-	-	<0.1
	-	-	-	-	-	<0.1
	-	-	-	-	-	<0.1
	-	-	-	-	-	<0.1
	-	-	-	-	-	<0.1
	-	-	-	-	-	<0.1
	-	-	-	-	-	<0.1
	-	-	-	-	-	<0.1
	-	-	-	-	-	<0.1
	-	-	-	-	-	<0.1
	-	-	-	-	-	<0.1
	-	-	-	-	-	<0.1
	-	-	-	-	-	<0.1
	-	-	-	-	-	<0.1
	-	-	-	-	-	<0.1
	-	-	-	-	-	<0.1
	-	-	-	-	-	<0.1
	-	-	-	-	-	<0.1
	-	-	-	-	-	<0.1
	15	C	1	YJL189W	YJL189W	<0.1
	15	C	3	YER003C	YER003C	<0.1
	15	C	4	YMR200W	YMR200W	<0.1
	15	C	5	YLR441C	YLR441C	<0.1
	15	C	6	YER104W	YER104W	<0.1
	-	-	-	-	-	<0.1
	15	C	8	YNL090W	YNL090W	<0.1
	15	C	9	YIL021W	YIL021W	<0.1
	-	-	-	-	-	<0.1
	15	C	11	YNL292W	YNL292W	<0.1
	15	C	12	YDR080W	YDR080W	<0.1
	15	D	2	YJL189W	YJL189W	<0.1
	15	D	3	YOR268C	YOR268C	<0.1
	15	D	4	YNR003C	YNR003C	<0.1
	15	D	5	YDR113C	YDR113C	<0.1
	15	D	6	YDR113C	YDR113C	<0.1
	15	D	7	YOL142W	YOL142W	<0.1
	15	D	8	YOL142W	YOL142W	<0.1
	15	D	9	YIL118W	YIL118W	<0.1
	15	D	10	YGR169C	YGR169C	<0.1
	15	D	11	YGL196W	YGL196W	<0.1
	15	D	12	YEL074W	YEL074W	<0.1
	15	E	3	YER121W	YER121W	<0.1
	15	E	4	YGR270C-A	YGR270C-A	<0.1
	15	E	5	YDL187C	YDL187C	<0.1
	15	E	6	YER134C	YER134C	<0.1
	15	E	7	YGL149W	YGL149W	<0.1
	15	E	8	YOR032W-A	YOR032W-A	<0.1
	-	-	-	-	-	<0.1
	15	E	10	YNL097C-B	YNL097C-B	<0.1
	15	E	11	YDR448W	YDR448W	<0.1
	15	E	12	YPL095C	YPL095C	<0.1
	15	F	1	YOL129W	YOL129W	<0.1
	15	F	3	YNL144W-A	YNL144W-A	<0.1
	-	-	-	-	-	<0.1
	15	F	6	YNR062C	YNR062C	<0.1
	15	F	7	YDL243C	YDL243C	<0.1
	15	F	8	YNR001W-A	YNR001W-A	<0.1
	15	F	9	YGL254W	YGL254W	<0.1
	15	F	10	YIL051C	YIL051C	<0.1
	15	F	11	YIR038C	YIR038C	<0.1
	15	F	12	YDL205C	YDL205C	<0.1
	15	G	2	YIL106W	YIL106W	<0.1
	15	G	3	YDR277C	YDR277C	<0.1
	-	-	-	-	-	<0.1
	15	G	6	YGL087C	YGL087C	<0.1
	15	G	7	YLR174W	YLR174W	<0.1
	15	G	8	YDR177W	YDR177W	<0.1
	15	G	9	YOR089C	YOR089C	<0.1
	15	G	10	YBR085C-A	YBR085C-A	<0.1
	15	G	11	YCL021W-A	YCL021W-A	<0.1
	15	G	12	YCL022C	YCL022C	<0.1
	15	H	1	YMR203W	YMR203W	<0.1
	15	H	5	YNL168C	YNL168C	<0.1
	15	H	6	YNR048W	YNR048W	<0.1
	15	H	7	YOL046C	YOL046C	<0.1
	15	H	8	YLR257W	YLR257W	<0.1
	15	H	9	YNL043C	YNL043C	<0.1
	15	H	10	YLR169W	YLR169W	<0.1
	15	H	11	YLR262C-A	YLR262C-A	<0.1
	15	H	12	YLR262C-A	YLR262C-A	<0.1
	16	A	1	YGL113W	YGL113W	<0.1
	16	A	2	YOR308C	YOR308C	<0.1
	16	A	3	YPL135W	YPL135W	<0.1
	16	A	6	YLR182W	YLR182W	<0.1
	16	A	7	YPR056W	YPR056W	<0.1
	16	A	8	YDR461W	YDR461W	<0.1
	16	A	10	YKL010C	YKL010C	<0.1
	16	A	11	YLR447C	YLR447C	<0.1
	16	A	12	YAL018C	YAL018C	<0.1
	16	B	1	YGR271W	YGR271W	<0.1
	16	B	2	YJL036W	YJL036W	<0.1
	16	B	4	YDL092W	YDL092W	<0.1
	16	B	5	YDR103W	YDR103W	<0.1
	16	B	7	YAL001C	YAL001C	<0.1
	16	B	11	YAL032C	YAL032C	<0.1
	16	B	12	YAL064W	YAL064W	<0.1
	16	C	1	YBR156C	YBR156C	<0.1
	16	C	2	YFL002C	YFL002C	<0.1
	16	C	3	YGL207W	YGL207W	<0.1
	16	C	4	YDR312W	YDR312W	<0.1
	16	C	5	YKL209C	YKL209C	<0.1
	16	C	8	YOL102C	YOL102C	<0.1
	16	C	9	YMR182C	YMR182C	<0.1
	16	C	10	YPL139C	YPL139C	<0.1
	16	C	11	YJR102C	YJR102C	<0.1
	16	C	12	YHL009C	YHL009C	<0.1
	16	D	1	YDR088C	YDR088C	<0.1
	16	D	2	YJR010C-A	YJR010C-A	<0.1
	16	D	3	YMR179W	YMR179W	<0.1
	16	D	4	YNR031C	YNR031C	<0.1
	16	D	5	YHL033C	YHL033C	<0.1
	16	D	6	YGL112C	YGL112C	<0.1
	16	D	8	YOR115C	YOR115C	<0.1
	-	-	-	-	-	<0.1
	16	D	10	YCR052W	YCR052W	<0.1
	16	D	11	YOR140W	YOR140W	<0.1
	16	D	12	YML052W	YML052W	<0.1
	16	E	1	YLR135W	YLR135W	<0.1
	16	E	2	YHL022C	YHL022C	<0.1
	16	E	3	YGL212W	YGL212W	<0.1
	16	E	4	YNL025C	YNL025C	<0.1
	16	E	5	YDR082W	YDR082W	<0.1
	16	E	6	YPR048W	YPR048W	<0.1
	16	E	7	YMR260C	YMR260C	<0.1
	16	E	8	YLR425W	YLR425W	<0.1
	16	E	9	YMR304W	YMR304W	<0.1
	16	E	10	YLR373C	YLR373C	<0.1
	16	E	11	YJL154C	YJL154C	<0.1
	16	E	12	YAR027W	YAR027W	<0.1
	16	F	1	YLR086W	YLR086W	<0.1
	16	F	2	YHR014W	YHR014W	<0.1
	16	F	3	YEL025C	YEL025C	<0.1
	16	F	4	YBR262C	YBR262C	<0.1
	16	F	5	YJR007W	YJR007W	<0.1
	16	F	6	YAR050W	YAR050W	<0.1
	16	F	7	YJR135W-A	YJR135W-A	<0.1
	16	F	8	YBR166C	YBR166C	<0.1
	16	F	9	YFR010W	YFR010W	<0.1
	16	F	10	YNL212W	YNL212W	<0.1
	16	F	11	YOR069W	YOR069W	<0.1
	16	F	12	YAR029W	YAR029W	<0.1
	16	G	2	YKR031C	YKR031C	<0.1
	16	G	4	YDR410C	YDR410C	<0.1
	16	G	5	YPL057C	YPL057C	<0.1
	16	G	6	YMR028W	YMR028W	<0.1
	16	G	8	YDR390C	YDR390C	<0.1
	16	G	9	YKL032C	YKL032C	<0.1
	16	G	10	YIL017C	YIL017C	<0.1
	16	G	11	YML097C	YML097C	<0.1
	16	G	12	YBL053W	YBL053W	<0.1
	16	H	3	YKL154W	YKL154W	<0.1
	16	H	4	YFL026W	YFL026W	<0.1
	16	H	7	YNL273W	YNL273W	<0.1
	16	H	8	YLR306W	YLR306W	<0.1
	16	H	9	YDL190C	YDL190C	<0.1
	16	H	10	YFL004W	YFL004W	<0.1
	16	H	11	YGL227W	YGL227W	<0.1
	16	H	12	YBL059C-A	YBL059C-A	<0.1
	-	-	-	-	-	<0.1
	19	B	2	YDL085C-A	YDL085C-A	<0.1
	19	B	3	YEL068C	YEL068C	<0.1
	19	B	12	YDR344C	YDR344C	<0.1
	19	C	1	YGL047W	YGL047W	<0.1
	19	C	2	YGR280C	YGR280C	<0.1
	19	C	3	YGR242W	YGR242W	<0.1
	19	C	4	YDR115W	YDR115W	<0.1
	19	C	5	YFL051C	YFL051C	<0.1
	19	C	6	YGL068W	YGL068W	<0.1
	19	C	8	YOR052C	YOR052C	<0.1
	19	C	9	YHR210C	YHR210C	<0.1
	19	D	1	YFL057C	YFL057C	<0.1
	19	D	2	YGL074C	YGL074C	<0.1
	19	D	3	YGR277C	YGR277C	<0.1
	19	D	4	YNL263C	YNL263C	<0.1
	19	D	5	YDR092W	YDR092W	<0.1
	19	D	6	YNL160W	YNL160W	<0.1
	19	D	8	YDR034W-B	YDR034W-B	<0.1
	19	D	9	YGL258W	YGL258W	<0.1
	19	D	10	YHR112C	YHR112C	<0.1
	19	D	12	YFR044C	YFR044C	<0.1
	19	E	1	YGL146C	YGL146C	<0.1
	19	E	3	YGL074C	YGL074C	<0.1
	19	E	4	YER057C	YER057C	<0.1
	19	E	5	YNL037C	YNL037C	<0.1
	19	E	6	YDR226W	YDR226W	<0.1
	19	E	7	YJL115W	YJL115W	<0.1
	19	E	8	YGR282C	YGR282C	<0.1
	19	E	9	YPL015C	YPL015C	<0.1
	19	E	11	YMR035W	YMR035W	<0.1
	19	E	12	YHR070W	YHR070W	<0.1
	19	F	1	YDL022W	YDL022W	<0.1
	19	F	2	YLR113W	YLR113W	<0.1
	19	F	3	YOL012C	YOL012C	<0.1
	19	F	4	YMR055C	YMR055C	<0.1
	19	F	5	YML112W	YML112W	<0.1
	19	F	6	YER039C	YER039C	<0.1
	19	F	7	YGR037C	YGR037C	<0.1
	19	F	8	YNR027W	YNR027W	<0.1
	19	F	9	YBL043W	YBL043W	<0.1
	19	F	10	YFL039C	YFL039C	<0.1
	19	F	11	YPL015C	YPL015C	<0.1
	19	F	12	YBR009C	YBR009C	<0.1
	19	G	1	YOR020C	YOR020C	<0.1
	-	-	-	-	-	<0.1
	19	G	3	YDL008W	YDL008W	<0.1
	19	G	4	YER159C	YER159C	<0.1
	19	G	5	YEL027W	YEL027W	<0.1
	19	G	6	YBR010W	YBR010W	<0.1
	19	G	7	YMR195W	YMR195W	<0.1
	19	G	8	YBR249C	YBR249C	<0.1
	19	G	9	YDL217C	YDL217C	<0.1
	19	G	11	YCL075W	YCL075W	<0.1
	19	G	12	YCL075W	YCL075W	<0.1
	-	-	-	-	-	<0.1
	-	-	-	-	-	<0.1
	-	-	-	-	-	<0.1
	-	-	-	-	-	<0.1
	19	H	6	YDR525W-A	YDR525W-A	<0.1
	19	H	7	YLR079W	YLR079W	<0.1
	-	-	-	-	-	<0.1
	19	H	9	YOR332W	YOR332W	<0.1
	19	H	10	YPL239W	YPL239W	<0.1
	-	-	-	-	-	<0.1
	-	-	-	-	-	<0.1
	20	A	1	YOR011W	YOR011W	<0.1
	20	A	3	YHL025W	YHL025W	<0.1
	20	A	8	YDL031W	YDL031W	<0.1
	20	A	11	YMR015C	YMR015C	<0.1
	20	B	3	YDR364C	YDR364C	<0.1
	-	-	-	-	-	<0.1
	20	B	10	YLR114C	YLR114C	<0.1
	20	B	12	YJL079C	YJL079C	<0.1
	20	C	2	YLR103C	YLR103C	<0.1
	20	C	3	YLR103C	YLR103C	<0.1
	20	C	4	YDR036C	YDR036C	<0.1
	20	C	5	YCL033C	YCL033C	<0.1
	20	C	6	YDL142C	YDL142C	<0.1
	20	C	7	YNL111C	YNL111C	<0.1
	20	C	8	YNR038W	YNR038W	<0.1
	20	C	9	YLR129W	YLR129W	<0.1
	20	C	10	YKL198C	YKL198C	<0.1
	20	C	11	YGL002W	YGL002W	<0.1
	20	C	12	YCR034W	YCR034W	<0.1
	20	D	1	YBR200W	YBR200W	<0.1
	20	D	2	YPL215W	YPL215W	<0.1
	20	D	5	YDL248W	YDL248W	<0.1
	20	D	6	YBR158W	YBR158W	<0.1
	20	D	7	YDL117W	YDL117W	<0.1
	20	D	9	YDR402C	YDR402C	<0.1
	20	D	10	YGR200C	YGR200C	<0.1
	20	D	11	YML067C	YML067C	<0.1
	20	D	12	YER032W	YER032W	<0.1
	20	E	2	YLR308W	YLR308W	<0.1
	20	E	3	YLR418C	YLR418C	<0.1
	20	E	4	YPR120C	YPR120C	<0.1
	20	E	5	YHL048W	YHL048W	<0.1
	20	E	6	YIR043C	YIR043C	<0.1
	20	E	7	YCL040W	YCL040W	<0.1
	20	E	8	YHR144C	YHR144C	<0.1
	20	E	9	YDL101C	YDL101C	<0.1
	20	E	10	YPL086C	YPL086C	<0.1
	20	E	11	YMR219W	YMR219W	<0.1
	20	E	12	YMR306W	YMR306W	<0.1
	20	F	1	YNL233W	YNL233W	<0.1
	20	F	2	YKL022C	YKL022C	<0.1
	20	F	3	YJR057W	YJR057W	<0.1
	20	F	4	YMR199W	YMR199W	<0.1
	20	F	5	YKL219W	YKL219W	<0.1
	20	F	6	YMR078C	YMR078C	<0.1
	20	F	7	YHR028C	YHR028C	<0.1
	20	F	8	YOR180C	YOR180C	<0.1
	20	F	9	YLR284C	YLR284C	<0.1
	20	F	10	YFL048C	YFL048C	<0.1
	20	F	11	YDR518W	YDR518W	<0.1
	20	F	12	YDR518W	YDR518W	<0.1
	20	G	1	YBR290W	YBR290W	<0.1
	20	G	2	YHR166C	YHR166C	<0.1
	20	G	4	YLR433C	YLR433C	<0.1
	20	G	6	YGR092W	YGR092W	<0.1
	20	G	7	YGR092W	YGR092W	<0.1
	20	G	8	YPL194W	YPL194W	<0.1
	20	G	9	YFL001W	YFL001W	<0.1
	20	G	10	YFL024C	YFL024C	<0.1
	20	G	11	YOR033C	YOR033C	<0.1
	20	G	12	YAL008W	YAL008W	<0.1
	20	H	2	YAL041W	YAL041W	<0.1
	20	H	3	YJL099W	YJL099W	<0.1
	20	H	4	YML004C	YML004C	<0.1
	20	H	5	YMR256C	YMR256C	<0.1
	-	-	-	-	-	<0.1
	20	H	7	YPR111W	YPR111W	<0.1
	20	H	8	YFL001W	YFL001W	<0.1
	20	H	9	YJR137C	YJR137C	<0.1
	20	H	10	YHR123W	YHR123W	<0.1
	20	H	11	YBR102C	YBR102C	<0.1
	20	H	12	YMR122W-A	YMR122W-A	<0.1
	21	A	1	YDL186W	YDL186W	<0.1
	21	A	2	YOL052C	YOL052C	<0.1
	21	A	3	YNL007C	YNL007C	<0.1
	21	A	4	YBL095W	YBL095W	<0.1
	21	A	5	YCL023C	YCL023C	<0.1
	21	A	8	YFR034W-A	YFR034W-A	<0.1
	21	A	9	YBL100C	YBL100C	<0.1
	21	A	10	YDL034W	YDL034W	<0.1
	21	A	11	YDL228C	YDL228C	<0.1
	21	A	12	YFR055W	YFR055W	<0.1
	21	B	1	YHR136C	YHR136C	<0.1
	21	B	2	YGR209C	YGR209C	<0.1
	21	B	3	YCL068C	YCL068C	<0.1
	21	B	4	YGL102C	YGL102C	<0.1
	21	B	5	YER116C	YER116C	<0.1
	21	B	6	YML100W	YML100W	<0.1
	21	B	7	YBR071W	YBR071W	<0.1
	21	B	8	YCL074W	YCL074W	<0.1
	21	B	10	YDR154C	YDR154C	<0.1
	21	B	11	YDR510W	YDR510W	<0.1
	21	B	12	YDR510W	YDR510W	<0.1
	21	C	1	YOL052C	YOL052C	<0.1
	21	C	2	YBR032W	YBR032W	<0.1
	21	C	3	YAL039C	YAL039C	<0.1
	21	C	4	YGL123C-A	YGL123C-A	<0.1
	21	C	5	YLR158C	YLR158C	<0.1
	21	C	6	YCR086W	YCR086W	<0.1
	21	C	7	YLR109W	YLR109W	<0.1
	21	C	8	YMR264W	YMR264W	<0.1
	21	C	9	YPR062W	YPR062W	<0.1
	21	C	11	YDL034W	YDL034W	<0.1
	21	C	12	YMR114C	YMR114C	<0.1
	21	D	1	YEL034W	YEL034W	<0.1
	21	D	2	YKR085C	YKR085C	<0.1
	21	D	3	YAR020C	YAR020C	<0.1
	21	D	4	YBL093C	YBL093C	<0.1
	21	D	5	YNL314W	YNL314W	<0.1
	21	D	6	YKL152C	YKL152C	<0.1
	21	D	7	YNL328C	YNL328C	<0.1
	21	D	8	YNL289W	YNL289W	<0.1
	21	D	9	YJR060W	YJR060W	<0.1
	21	D	10	YGL200C	YGL200C	<0.1
	-	-	-	-	-	<0.1
	21	D	12	YGR174C	YGR174C	<0.1
	21	E	1	YDL041W	YDL041W	<0.1
	21	E	2	YIR017C	YIR017C	<0.1
	21	E	3	YNR049C	YNR049C	<0.1
	21	E	4	YCL026C-A	YCL026C-A	<0.1
	21	E	5	YCL018W	YCL018W	<0.1
	21	E	6	YPL038W	YPL038W	<0.1
	21	E	7	YJL116C	YJL116C	<0.1
	21	E	8	YJR034W	YJR034W	<0.1
	21	E	9	YMR132C	YMR132C	<0.1
	21	E	10	YLR390W	YLR390W	<0.1
	21	E	11	YDL151C	YDL151C	<0.1
	21	E	12	YDR044W	YDR044W	<0.1
	21	F	2	YLR377C	YLR377C	<0.1
	21	F	3	YER062C	YER062C	<0.1
	21	F	4	YDR487C	YDR487C	<0.1
	21	F	5	YHR183W	YHR183W	<0.1
	21	F	6	YLR075W	YLR075W	<0.1
	21	F	8	YLR157C	YLR157C	<0.1
	21	F	9	YPR015C	YPR015C	<0.1
	21	F	10	YNL052W	YNL052W	<0.1
	21	F	11	YGR137W	YGR137W	<0.1
	21	G	1	YPR053C	YPR053C	<0.1
	21	G	2	YJR047C	YJR047C	<0.1
	21	G	3	YFL061W	YFL061W	<0.1
	21	G	4	YKL018C-A	YKL018C-A	<0.1
	21	G	5	YOR029W	YOR029W	<0.1
	21	G	6	YOR161W-B	YOR161W-B	<0.1
	21	G	7	YGR285C	YGR285C	<0.1
	21	G	8	YIL062C	YIL062C	<0.1
	21	G	9	YGR259C	YGR259C	<0.1
	21	G	10	YIL157C	YIL157C	<0.1
	21	G	11	YKL053W	YKL053W	<0.1
	21	G	12	YPR076W	YPR076W	<0.1
	-	-	-	-	-	<0.1
	21	H	2	YKL106C-A	YKL106C-A	<0.1
	21	H	3	YNL190W	YNL190W	<0.1
	-	-	-	-	-	<0.1
	21	H	5	YIL033C	YIL033C	<0.1
	21	H	6	YGL069C	YGL069C	<0.1
	21	H	7	YJL067W	YJL067W	<0.1
	21	H	8	YKL153W	YKL153W	<0.1
	21	H	9	YOR029W	YOR029W	<0.1
	21	H	10	YPL170W	YPL170W	<0.1
	21	H	11	YLR027C	YLR027C	<0.1
	-	-	-	-	-	<0.1
	22	A	1	YGR028W	YGR028W	<0.1
	22	A	2	YDL040C	YDL040C	<0.1
	22	A	3	YDR456W	YDR456W	<0.1
	22	A	5	YIL050W	YIL050W	<0.1
	22	A	6	YMR026C	YMR026C	<0.1
	22	A	7	YOR281C	YOR281C	<0.1
	22	A	8	YLR014C	YLR014C	<0.1
	22	A	9	YNR011C	YNR011C	<0.1
	22	A	11	YER173W	YER173W	<0.1
	22	A	12	YMR274C	YMR274C	<0.1
	22	B	1	YMR023C	YMR023C	<0.1
	22	B	2	YLR457C	YLR457C	<0.1
	22	B	3	YPL124W	YPL124W	<0.1
	22	B	4	YOL030W	YOL030W	<0.1
	22	B	5	YDL179W	YDL179W	<0.1
	22	B	6	YNL329C	YNL329C	<0.1
	22	B	7	YGL006W	YGL006W	<0.1
	22	B	8	YBR276C	YBR276C	<0.1
	22	B	10	YMR308C	YMR308C	<0.1
	22	B	11	YOR066W	YOR066W	<0.1
	22	B	12	YKL159C	YKL159C	<0.1
	22	C	1	YOR286W	YOR286W	<0.1
	22	C	2	YBL024W	YBL024W	<0.1
	22	C	3	YLR195C	YLR195C	<0.1
	22	C	4	YLR093C	YLR093C	<0.1
	22	C	5	YGL013C	YGL013C	<0.1
	22	C	6	YCL004W	YCL004W	<0.1
	22	C	7	YGL167C	YGL167C	<0.1
	22	C	8	YPL148C	YPL148C	<0.1
	22	C	9	YER013W	YER013W	<0.1
	22	C	10	YDL006W	YDL006W	<0.1
	22	C	11	YPL108W	YPL108W	<0.1
	22	C	12	YIL057C	YIL057C	<0.1
	22	D	1	YDR208W	YDR208W	<0.1
	22	D	2	YPL006W	YPL006W	<0.1
	22	D	3	YOR310C	YOR310C	<0.1
	22	D	4	YBR060C	YBR060C	<0.1
	22	D	5	YNL231C	YNL231C	<0.1
	22	D	6	YNL316C	YNL316C	<0.1
	22	D	7	YPL096W	YPL096W	<0.1
	22	D	8	YML016C	YML016C	<0.1
	22	D	9	YDR243C	YDR243C	<0.1
	22	D	10	YJL127W-A	YJL127W-A	<0.1
	22	D	11	YLR032W	YLR032W	<0.1
	22	D	12	YBR049C	YBR049C	<0.1
	22	E	1	YAL034W-A	YAL034W-A	<0.1
	22	E	2	YOR372C	YOR372C	<0.1
	22	E	3	YOR209C	YOR209C	<0.1
	22	E	4	YKR003W	YKR003W	<0.1
	22	E	5	YKL046C	YKL046C	<0.1
	22	E	6	YDR452W	YDR452W	<0.1
	22	E	7	YML069W	YML069W	<0.1
	-	-	-	-	-	<0.1
	22	E	9	YGR091W	YGR091W	<0.1
	22	E	10	YLL029W	YLL029W	<0.1
	22	E	11	YDR004W	YDR004W	<0.1
	22	E	12	YLR329W	YLR329W	<0.1
	22	F	1	YBR119W	YBR119W	<0.1
	22	F	2	YDR176W	YDR176W	<0.1
	22	F	3	YGL067W	YGL067W	<0.1
	22	F	4	YBR279W	YBR279W	<0.1
	22	F	5	YJL053W	YJL053W	<0.1
	22	F	6	YCR037C	YCR037C	<0.1
	22	F	7	YBR088C	YBR088C	<0.1
	22	F	8	YPL192C	YPL192C	<0.1
	22	F	9	YKL012W	YKL012W	<0.1
	22	F	10	YLR177W	YLR177W	<0.1
	22	F	11	YJR052W	YJR052W	<0.1
	22	F	12	YHR157W	YHR157W	<0.1
	22	G	1	YBR057C	YBR057C	<0.1
	22	G	2	YMR285C	YMR285C	<0.1
	22	G	3	YBR066C	YBR066C	<0.1
	22	G	4	YER129W	YER129W	<0.1
	22	G	5	YCR020C	YCR020C	<0.1
	22	G	6	YNL267W	YNL267W	<0.1
	22	G	7	YHR075C	YHR075C	<0.1
	22	G	9	YBR237W	YBR237W	<0.1
	22	G	10	YHR001W-A	YHR001W-A	<0.1
	22	G	11	YPR024W	YPR024W	<0.1
	22	G	12	YMR133W	YMR133W	<0.1
	22	H	1	YNL137C	YNL137C	<0.1
	22	H	3	YDR150W	YDR150W	<0.1
	22	H	4	YCL052C	YCL052C	<0.1
	22	H	5	YDR265W	YDR265W	<0.1
	22	H	6	YMR294W-A	YMR294W-A	<0.1
	22	H	7	YOL141W	YOL141W	<0.1
	22	H	8	YKR086W	YKR086W	<0.1
	22	H	9	YHR165C	YHR165C	<0.1
	22	H	10	YPL022W	YPL022W	<0.1
	22	H	11	YOR265W	YOR265W	<0.1
	22	H	12	YOL080C	YOL080C	<0.1
	23	A	1	YIL058W	YIL058W	<0.1
	23	A	2	YJL068C	YJL068C	<0.1
	23	A	3	YMR206W	YMR206W	<0.1
	23	A	4	YPL183W-A	YPL183W-A	<0.1
	23	A	7	YIL059C	YIL059C	<0.1
	23	A	8	YLR076C	YLR076C	<0.1
	23	A	9	YOR072W	YOR072W	<0.1
	23	A	10	YER156C	YER156C	<0.1
	23	A	11	YJR072C	YJR072C	<0.1
	23	A	12	YLR218C	YLR218C	<0.1
	23	B	1	YLR379W	YLR379W	<0.1
	23	B	3	YNL200C	YNL200C	<0.1
	23	B	4	YKL192C	YKL192C	<0.1
	23	B	5	YIL113W	YIL113W	<0.1
	23	B	6	YJR070C	YJR070C	<0.1
	23	B	7	YLL067W-A	YLL067W-A	<0.1
	23	B	9	YNL187W	YNL187W	<0.1
	23	B	10	YOR055W	YOR055W	<0.1
	23	B	11	YDL071C	YDL071C	<0.1
	23	B	12	YLR218C	YLR218C	<0.1
	23	C	1	YML089C	YML089C	<0.1
	23	C	2	YMR272W-A	YMR272W-A	<0.1
	23	C	3	YNL310C	YNL310C	<0.1
	23	C	4	YDL218W	YDL218W	<0.1
	23	C	5	YFR012W-A	YFR012W-A	<0.1
	23	C	6	YJR085C	YJR085C	<0.1
	23	C	7	YLR327C	YLR327C	<0.1
	23	C	8	YPR038W	YPR038W	<0.1
	23	C	9	YDR327W	YDR327W	<0.1
	23	C	10	YDR327W	YDR327W	<0.1
	23	C	11	YJR115W	YJR115W	<0.1
	23	C	12	YML117W	YML117W	<0.1
	23	D	1	YNL017C	YNL017C	<0.1
	23	D	2	YNR003W-A	YNR003W-A	<0.1
	23	D	3	YOR268C	YOR268C	<0.1
	23	D	4	YPR204C-A	YPR204C-A	<0.1
	23	D	5	YDR464C-A	YDR464C-A	<0.1
	23	D	6	YER091C-A	YER091C-A	<0.1
	23	D	7	YER091C-A	YER091C-A	<0.1
	23	D	8	YJL077W-A	YJL077W-A	<0.1
	23	D	9	YNL019C	YNL019C	<0.1
	23	D	10	YOR325W	YOR325W	<0.1
	23	D	11	YER163C	YER163C	<0.1
	23	D	12	YGL072C	YGL072C	<0.1
	23	E	1	YIL006W	YIL006W	<0.1
	23	E	2	YJL199C	YJL199C	<0.1
	23	E	3	YOL111C	YOL111C	<0.1
	-	-	-	-	-	<0.1
	23	E	6	YMR135W-A	YMR135W-A	<0.1
	23	E	7	YNL046W	YNL046W	<0.1
	23	E	8	YOR024W	YOR024W	<0.1
	23	E	9	YOR396C-A	YOR396C-A	<0.1
	23	E	10	YEL032C-A	YEL032C-A	<0.1
	23	E	11	YGR161C	YGR161C	<0.1
	23	E	12	YGL072C	YGL072C	<0.1
	23	F	2	YML030W	YML030W	<0.1
	23	F	3	YMR244C-A	YMR244C-A	<0.1
	23	F	4	YOR053W	YOR053W	<0.1
	23	F	5	YML034W	YML034W	<0.1
	23	F	6	YOR246C	YOR246C	<0.1
	23	F	7	YFL038C	YFL038C	<0.1
	23	F	8	YFL038C	YFL038C	<0.1
	23	F	9	YKL147C	YKL147C	<0.1
	23	F	10	YJR038C	YJR038C	<0.1
	23	F	11	YPL098C	YPL098C	<0.1
	23	F	12	YDL014W	YDL014W	<0.1
	23	G	1	YDL123W	YDL123W	<0.1
	23	G	2	YFL030W	YFL030W	<0.1
	23	G	3	YJL020W-A	YJL020W-A	<0.1
	23	G	4	YKL031W	YKL031W	<0.1
	23	G	5	YOL086W-A	YOL086W-A	<0.1
	23	G	6	YPL136W	YPL136W	<0.1
	23	G	7	YBR252W	YBR252W	<0.1
	23	G	8	YOR358W	YOR358W	<0.1
	23	G	9	YHR032C-A	YHR032C-A	<0.1
	23	G	10	YLL053C	YLL053C	<0.1
	23	G	11	YOR008W-B	YOR008W-B	<0.1
	23	G	12	YPR093C	YPR093C	<0.1
	23	H	1	YDL123W	YDL123W	<0.1
	23	H	2	YEL049W	YEL049W	<0.1
	23	H	3	YDR384C	YDR384C	<0.1
	23	H	4	YDR384C	YDR384C	<0.1
	23	H	5	YHR034C	YHR034C	<0.1
	23	H	6	YJL064W	YJL064W	<0.1
	23	H	7	YPR174C	YPR174C	<0.1
	23	H	9	YHR162W	YHR162W	<0.1
	23	H	10	YJL065C	YJL065C	<0.1
	23	H	11	YOR318C	YOR318C	<0.1
	23	H	12	YPR195C	YPR195C	<0.1
	24	A	5	YDR388W	YDR388W	<0.1
	24	A	8	YBR028C	YBR028C	<0.1
	24	A	12	YBR126C	YBR126C	<0.1
	24	B	1	YPL032C	YPL032C	<0.1
	24	B	2	YNL128W	YNL128W	<0.1
	24	B	3	YHL028W	YHL028W	<0.1
	24	B	4	YKL216W	YKL216W	<0.1
	24	B	8	YBR033W	YBR033W	<0.1
	24	B	9	YBR238C	YBR238C	<0.1
	24	B	11	YDL237W	YDL237W	<0.1
	24	C	1	YDR320C	YDR320C	<0.1
	24	C	2	YBR123C	YBR123C	<0.1
	24	C	3	YAL016W	YAL016W	<0.1
	24	C	4	YNL229C	YNL229C	<0.1
	24	C	5	YJL029C	YJL029C	<0.1
	24	C	6	YAR060C	YAR060C	<0.1
	24	C	7	YBL098W	YBL098W	<0.1
	24	C	8	YBR056W	YBR056W	<0.1
	24	C	9	YCL039W	YCL039W	<0.1
	24	C	10	YDL036C	YDL036C	<0.1
	24	C	11	YDR026C	YDR026C	<0.1
	24	C	12	YDR196C	YDR196C	<0.1
[truncated: 3,969 more rows]
