# Supplementary material for: A Rab escort protein regulates the MAPK pathway that controls filamentous growth in yeast
Source: Sci Rep. 2020 Dec 17;10:22184. doi: 10.1038/s41598-020-78470-4 (PMC7746766; doi:10.1038/s41598-020-78470-4)
Supplement: Supplementary file 4 — Supplementary Table s3. [file 41598_2020_78470_MOESM4_ESM.xlsx]

## Sheet: Table S2
	Table S2. Validation of candidates from the screen by plasmid transformation into wild-type cells and the msb2D mutant.
	Screen Validation in WT[a]		Normalized Growth Intensity in WT [c]	Growth Intensity in WT Normalized to msb2D [d]		Screen Validation in msb2D[e]		Normalized Growth Intensity in msb2D [c]		Screen Validation in WT[a]
	Gene	Intensity[b]				Gene	Intensity[f]
	HIS3	204.265	3.5836	22		HIS3	199.42	22.1578
	STE4	183.925	3.22675	19.8093		STE4	181.211	20.1346
	STE7	166.911	2.92826	17.9769		STE7	116.948	12.9942
	BMH1	164.893	2.89286	17.7595		BMH1	76.674	8.51933
	BMH2	151.166	2.65204	16.2811		BMH2	15.791	1.75456
	MIG2	147.167	2.58188	15.8504		MIG2	56.299	6.25544
	RRN6	145.898	2.55961	15.7137		RRN6	22.451	2.49456
	MRS6	137.17	2.40649	14.7737		MRS6	13.85	1.53889
	CIN5	132.325	2.32149	14.2518		CIN5	15.8	1.75556
	KAR2	129.557	2.27293	13.9537		KAR2	32.634	3.626
	TFA1	122.636	2.15151	13.2083		TFA1	<0.1	<0.1
	RSC3	119.56	2.09754	12.877		RSC3	<0.1	<0.1
	RGT2	113.485	1.99096	12.2227		RGT2	<0.1	<0.1
	ATR1	104.199	1.82805	11.2226		ATR1	<0.1	<0.1
	WT	56.618	0.993298	6.09794		WT	8.97	0.996667
	RPL12B	56.56	0.992281	6.09169		RPL12B	<0.1	<0.1		Screen Validation in msb2D[c]
	FUR4	48.87	0.857368	5.26346		FUR4	<0.1	<0.1
	YHR125W	47.409	0.831737	5.1061		YHR125W	<0.1	<0.1
	WT	30.318	0.531895	3.26535		WT	<0.1	<0.1
	RPL13A	23.801	<0.1	2.56344		RPL13A	<0.1	<0.1
	GPG1	20.648	<0.1	2.46979		GPG1	<0.1	<0.1
	YIL060W	14.822	<0.1	1.95364		YIL060W	<0.1	<0.1
	ICS3	10.939	<0.1	1.45948		ICS3	<0.1	<0.1
	HSE1	8.574	<0.1	1.24782		HSE1	<0.1	<0.1
	YPL080C	8.478	<0.1	1.26738		YPL080C	<0.1	<0.1
	RPL21A	2.345	<0.1	<0.1		RPL21A	<0.1	<0.1
	RPL30	2.288	<0.1	<0.1		RPL30	<0.1	<0.1
	FPR2	2.076	<0.1	<0.1		FPR2	<0.1	<0.1
	QCR7	1.846	<0.1	<0.1		QCR7	<0.1	<0.1
	RME1	1.711	<0.1	<0.1		RME1	<0.1	<0.1
	MED1	1.423	<0.1	<0.1		MED1	<0.1	<0.1
	YOL085C	1.384	<0.1	<0.1		YOL085C	<0.1	<0.1
	YHR213W-A	1.115	<0.1	<0.1		YHR213W-A	17.382	1.93133		Validation Key
	GIR2	0.807	<0.1	<0.1		GIR2	<0.1	<0.1
	RPL35A	0.731	<0.1	<0.1		RPL35A	26.685	2.965		HIS3	PMT1	STE4	YOL085C	QRI1
	PMT1	0.519	<0.1	<0.1		PMT1	<0.1	<0.1		ICS3	CIN5	BMH2	RSC3	YHR125W
	YIL028W	<0.1	<0.1	<0.1		YIL028W	<0.1	<0.1		YHR213W-A	HSE1	YIL028W	MIG2	GPG1
	PHO11	<0.1	<0.1	<0.1		PHO11	<0.1	<0.1		ATR1	GIR2	RPL30	STE7	RPL21A
	SUE1	<0.1	<0.1	<0.1		SUE1	0.559	<0.1		RME1	QCR7	PNP1	FUR4	WT
	QRI1	<0.1	<0.1	<0.1		QRI1	<0.1	<0.1		TUM1	PHO12	RPL35A	TFA1	blank
	KRE5	<0.1	<0.1	<0.1		KRE5	3.298	<0.1		MRS6	PHO11	CDC1	RRN6	blank
	PNP1	<0.1	<0.1	<0.1		PNP1	<0.1	<0.1		BMH1	PSR1	YIL060W	MED1	blank
	TUM1	<0.1	<0.1	<0.1		TUM1	<0.1	<0.1		RPL12B	YPL080C	RGT2	KAR2	blank
	PHO12	<0.1	<0.1	<0.1		PHO12	<0.1	<0.1		SUE1	KRE5	RPL13A	FPR2	WT
	CDC1	<0.1	<0.1	<0.1		CDC1	<0.1	<0.1
	PSR1	<0.1	<0.1	<0.1		PSR1	<0.1	<0.1
	[a]The plasmids were transformed to PC6021 background.
	[b]Colonies growth intensity measured in day 3.
	[c]Values are normalized to WT's value. Wt is set to 1.
	[d]Growth intensity rates of the canididates validated in wild type is normalized to msb2D mutant.
	[e]The plasmids were transformed to PC3209 background.
	[f]Colonies growth intensity measured in day 6.
