# Supplementary material for: A Rab escort protein regulates the MAPK pathway that controls filamentous growth in yeast
Source: Sci Rep. 2020 Dec 17;10:22184. doi: 10.1038/s41598-020-78470-4 (PMC7746766; doi:10.1038/s41598-020-78470-4)
Supplement: Supplementary file 5 — Supplementary Table s4. [file 41598_2020_78470_MOESM5_ESM.xlsx]

## Sheet: Plates 3, 4, 6
	Table S4. Raw data of genome-wide screen.
	Left plate, S-GAL-URA; middle plate S-GAL-URA-HIS; and right plate S-GAL-URA-HIS+ATA.
																																				We have circled and labelled the top 20 identified regulators from table S2, alongwith the prenylation machinery genes of BET2, BET3, YPT1, SFP1.

## Sheet: Plates 13-16, 19, 20
	Left plate, S-GAL-URA; middle plate S-GAL-URA-HIS; and right plate S-GAL-URA-HIS+ATA.

## Sheet: Plates 21-28, 30
	Left plate, S-GAL-URA; middle plate S-GAL-URA-HIS; and right plate S-GAL-URA-HIS+ATA.

## Sheet: Plates 31 - 40
	Left plate, S-GAL-URA; middle plate S-GAL-URA-HIS; and right plate S-GAL-URA-HIS+ATA.

## Sheet: Plates 41-44, 46-48, 50
	Left plate, S-GAL-URA; middle plate S-GAL-URA-HIS; and right plate S-GAL-URA-HIS+ATA.

## Sheet: Plates 51-53, 55, 56, 58, 59
	Left plate, S-GAL-URA; middle plate S-GAL-URA-HIS; and right plate S-GAL-URA-HIS+ATA.

## Sheet: Plates 61, 66, 70
	Left plate, S-GAL-URA; middle plate S-GAL-URA-HIS; and right plate S-GAL-URA-HIS+ATA.
